# Supplementary material for: Tumor-specific interendothelial adhesion mediated by FLRT2 facilitates cancer aggressiveness
Source: J Clin Invest. 2022 Mar 15;132(6):e153626. doi: 10.1172/JCI153626 (PMC8920344; doi:10.1172/JCI153626)
Supplement: Supplemental table 1 [file jci-132-153626-s066.xlsx]

## Sheet: 210319_Ando_FLRT_DEseq2_Wald
ens_gene	baseMean	log2FoldChange	lfcSE	stat	pvalue	padj	ext_gene
ENSG00000002549	8555.35	2.33785	0.038631	60.5174	0	0	LAP3
ENSG00000003989	21570.8	3.18763	0.0453028	70.3627	0	0	SLC7A2
ENSG00000008517	8045.82	2.79842	0.0343293	81.5171	0	0	IL32
ENSG00000011426	7006.55	-1.79426	0.0455524	-39.3889	0	0	ANLN
ENSG00000025708	882.756	5.43485	0.137164	39.623	0	0	TYMP
ENSG00000035862	12587.4	-1.63178	0.0267454	-61.0118	0	0	TIMP2
ENSG00000055208	4829.69	1.15903	0.0305043	37.9955	0	0	TAB2
ENSG00000055332	15490.6	2.73581	0.0357277	76.5741	0	0	EIF2AK2
ENSG00000056558	2915.75	5.88563	0.0910444	64.6457	0	0	TRAF1
ENSG00000058085	9351.11	3.16553	0.0407644	77.6542	0	0	LAMC2
ENSG00000067066	10084.8	2.01278	0.0320909	62.7213	0	0	SP100
ENSG00000067225	37725.2	-1.67515	0.0184695	-90.6982	0	0	PKM
ENSG00000067560	25981.5	-0.872309	0.0225366	-38.7063	0	0	RHOA
ENSG00000068001	9935.73	-1.5766	0.0342007	-46.0983	0	0	HYAL2
ENSG00000068079	2074.27	4.35871	0.0689497	63.2158	0	0	IFI35
ENSG00000075618	14830.9	-1.03005	0.0264658	-38.9201	0	0	FSCN1
ENSG00000077150	2049.82	2.51314	0.0616389	40.772	0	0	NFKB2
ENSG00000078081	1264.18	3.72158	0.0768655	48.4168	0	0	LAMP3
ENSG00000081923	4655.56	-1.53848	0.0363332	-42.3436	0	0	ATP8B1
ENSG00000084093	6811.75	1.55905	0.0342127	45.5694	0	0	REST
ENSG00000085063	63791.2	-0.941275	0.0219387	-42.9048	0	0	CD59
ENSG00000089127	4050.79	6.17159	0.0922907	66.8711	0	0	OAS1
ENSG00000089685	2102.9	-2.18374	0.0464359	-47.0269	0	0	BIRC5
ENSG00000090339	20551.7	5.42716	0.0489954	110.769	0	0	ICAM1
ENSG00000091409	23306.1	-1.34312	0.0340709	-39.4214	0	0	ITGA6
ENSG00000091490	4296.28	-1.56908	0.0410558	-38.2182	0	0	SEL1L3
ENSG00000091879	7976.23	-1.68831	0.0355591	-47.479	0	0	ANGPT2
ENSG00000096696	977.691	6.46328	0.170769	37.8481	0	0	DSP
ENSG00000100292	10956.1	2.39904	0.0363111	66.069	0	0	HMOX1
ENSG00000100342	2740.35	2.79316	0.0577419	48.3731	0	0	APOL1
ENSG00000100664	26469.8	1.66673	0.0221779	75.1526	0	0	EIF5
ENSG00000100906	2953.19	2.40728	0.049392	48.7383	0	0	NFKBIA
ENSG00000100911	4065.78	2.10527	0.0546715	38.5076	0	0	PSME2
ENSG00000101000	8756.76	-1.30623	0.0310769	-42.0323	0	0	PROCR
ENSG00000101057	2601.47	-1.9958	0.0489594	-40.7645	0	0	MYBL2
ENSG00000101160	5829.68	-1.80811	0.0369237	-48.9688	0	0	CTSZ
ENSG00000101347	8971.23	3.17095	0.056496	56.127	0	0	SAMHD1
ENSG00000101384	8522.24	2.12668	0.0330048	64.4354	0	0	JAG1
ENSG00000101445	1417.29	-2.86117	0.071361	-40.0944	0	0	PPP1R16B
ENSG00000103187	12017.1	1.28954	0.0256579	50.2588	0	0	COTL1
ENSG00000103241	778.533	4.85753	0.121918	39.8425	0	0	FOXF1
ENSG00000103257	5844.22	1.26525	0.0324437	38.9982	0	0	SLC7A5
ENSG00000104312	2248.7	2.3683	0.0488852	48.4461	0	0	RIPK2
ENSG00000104856	1848.91	4.42291	0.0818152	54.0598	0	0	RELB
ENSG00000105810	7163.17	1.83971	0.0423586	43.4318	0	0	CDK6
ENSG00000105974	40971.6	-0.823893	0.0201239	-40.941	0	0	CAV1
ENSG00000105976	7946.47	1.11588	0.0272246	40.9877	0	0	MET
ENSG00000106366	515183	1.07611	0.0204823	52.5388	0	0	SERPINE1
ENSG00000107201	9940.05	3.65331	0.0334483	109.223	0	0	DDX58
ENSG00000108691	5093.29	5.96194	0.0802033	74.3353	0	0	CCL2
ENSG00000110092	55135.2	-1.03352	0.026841	-38.5052	0	0	CCND1
ENSG00000111206	4479.57	-1.63961	0.0372457	-44.0215	0	0	FOXM1
ENSG00000111331	16129.4	4.33921	0.0311794	139.169	0	0	OAS3
ENSG00000111335	11868.4	6.23226	0.138414	45.0263	0	0	OAS2
ENSG00000112096	29348.5	4.18484	0.0514301	81.3694	0	0	SOD2
ENSG00000113504	8181.04	2.40303	0.0627609	38.2886	0	0	SLC12A7
ENSG00000113580	4239.77	1.66146	0.0374139	44.4074	0	0	NR3C1
ENSG00000115267	4646.14	5.41546	0.0677566	79.9252	0	0	IFIH1
ENSG00000115415	13862.9	2.79139	0.0314407	88.7826	0	0	STAT1
ENSG00000116133	20517	-1.38883	0.0273597	-50.7617	0	0	DHCR24
ENSG00000117228	5252.01	4.13303	0.0431229	95.8429	0	0	GBP1
ENSG00000117632	8145.11	-1.81249	0.0363286	-49.8917	0	0	STMN1
ENSG00000118503	2977.29	4.02644	0.0907883	44.3498	0	0	TNFAIP3
ENSG00000118515	18807.1	1.60888	0.035917	44.7944	0	0	SGK1
ENSG00000119917	7824.41	5.70023	0.0570245	99.9611	0	0	IFIT3
ENSG00000119922	2680.63	5.52034	0.0818829	67.4175	0	0	IFIT2
ENSG00000120875	3358.75	-2.01708	0.0450015	-44.8224	0	0	DUSP4
ENSG00000121060	11877.1	1.17439	0.0308385	38.0819	0	0	TRIM25
ENSG00000122378	9180.04	-1.41287	0.0307472	-45.9513	0	0	PRXL2A
ENSG00000123240	10136.2	2.15779	0.0472787	45.6399	0	0	OPTN
ENSG00000123416	64392	-1.63946	0.0245764	-66.7088	0	0	TUBA1B
ENSG00000124201	7400.37	1.68572	0.0383053	44.0075	0	0	ZNFX1
ENSG00000125347	2168.17	2.77631	0.0681656	40.7288	0	0	IRF1
ENSG00000126709	18233.1	5.28073	0.11835	44.6196	0	0	IFI6
ENSG00000126787	3962.05	-2.22718	0.0376581	-59.142	0	0	DLGAP5
ENSG00000128284	1601.96	3.5096	0.071741	48.9204	0	0	APOL3
ENSG00000130303	6371.57	3.01776	0.0531354	56.7939	0	0	BST2
ENSG00000130589	8097.68	3.74689	0.0569032	65.8467	0	0	HELZ2
ENSG00000130813	2448.37	2.78449	0.0559919	49.7302	0	0	SHFL
ENSG00000131747	7271.65	-2.50467	0.0346086	-72.3715	0	0	TOP2A
ENSG00000131979	1685.89	2.40401	0.063025	38.1437	0	0	GCH1
ENSG00000132274	11095.7	1.49654	0.0389856	38.3871	0	0	TRIM22
ENSG00000132688	16929.5	-1.12124	0.0249921	-44.8638	0	0	NES
ENSG00000132718	3382.16	-1.62258	0.0361865	-44.8394	0	0	SYT11
ENSG00000133561	3763.28	-1.84084	0.0434918	-42.3262	0	0	GIMAP6
ENSG00000134057	3515.21	-1.70879	0.0405982	-42.0902	0	0	CCNB1
ENSG00000134070	2154.83	3.22323	0.0689362	46.7567	0	0	IRAK2
ENSG00000134250	13405.9	1.58832	0.0391169	40.6044	0	0	NOTCH2
ENSG00000134321	12510.3	8.76095	0.204208	42.902	0	0	RSAD2
ENSG00000134326	4500.08	7.38122	0.103469	71.3372	0	0	CMPK2
ENSG00000134824	26013.8	-1.48422	0.0362355	-40.9604	0	0	FADS2
ENSG00000135842	2437.62	3.39582	0.0532886	63.725	0	0	NIBAN1
ENSG00000135899	2150.76	3.13957	0.0711054	44.1537	0	0	SP110
ENSG00000136111	7294.01	-1.48238	0.0329698	-44.9618	0	0	TBC1D4
ENSG00000136244	2419.24	4.27762	0.0884919	48.3391	0	0	IL6
ENSG00000136826	1364.71	2.97384	0.0691348	43.0151	0	0	KLF4
ENSG00000137310	1910.87	-2.06874	0.0540401	-38.2816	0	0	TCF19
ENSG00000137628	3410.78	3.5449	0.07244	48.9356	0	0	DDX60
ENSG00000137831	13486.9	-1.94077	0.0426955	-45.456	0	0	UACA
ENSG00000137834	4016.37	3.21745	0.0472376	68.1121	0	0	SMAD6
ENSG00000137965	2548.88	3.77866	0.0560983	67.3579	0	0	IFI44
ENSG00000138035	5284.67	1.83333	0.0360494	50.856	0	0	PNPT1
ENSG00000138160	2926.79	-2.38637	0.0611134	-39.0482	0	0	KIF11
ENSG00000138180	2787.15	-2.20959	0.0461128	-47.917	0	0	CEP55
ENSG00000138496	3889.03	3.40247	0.0487451	69.8013	0	0	PARP9
ENSG00000138642	4155.38	4.65454	0.0623294	74.6765	0	0	HERC6
ENSG00000138646	2098.04	5.57066	0.0952205	58.5027	0	0	HERC5
ENSG00000138722	18062	-1.83124	0.0482939	-37.9187	0	0	MMRN1
ENSG00000138757	9881.49	-1.41091	0.0369507	-38.1836	0	0	G3BP2
ENSG00000140105	20030.2	1.6104	0.0298751	53.9044	0	0	WARS1
ENSG00000141682	2408.24	2.22948	0.0513337	43.4312	0	0	PMAIP1
ENSG00000142089	13988.3	1.728	0.0298443	57.9006	0	0	IFITM3
ENSG00000143067	3457.01	1.77476	0.0453026	39.1756	0	0	ZNF697
ENSG00000144063	13311.3	-2.84412	0.0661376	-43.003	0	0	MALL
ENSG00000144218	692.349	5.0724	0.135004	37.5722	0	0	AFF3
ENSG00000145901	10390	2.39844	0.0368948	65.0077	0	0	TNIP1
ENSG00000146376	4684.61	-1.9539	0.0412176	-47.4045	0	0	ARHGAP18
ENSG00000147416	10429	1.0604	0.0254659	41.6398	0	0	ATP6V1B2
ENSG00000148180	4693.28	-1.47682	0.0362062	-40.7893	0	0	GSN
ENSG00000148773	8543.87	-2.53641	0.0515293	-49.2227	0	0	MKI67
ENSG00000152778	4287.29	4.56405	0.0579127	78.8091	0	0	IFIT5
ENSG00000152894	11980	1.15476	0.0250081	46.1756	0	0	PTPRK
ENSG00000152952	27544	1.27761	0.0316475	40.3699	0	0	PLOD2
ENSG00000154277	5760.03	-1.84555	0.0380419	-48.5136	0	0	UCHL1
ENSG00000156587	4293.02	4.33092	0.054569	79.366	0	0	UBE2L6
ENSG00000156802	3002.61	-1.94405	0.0427517	-45.473	0	0	ATAD2
ENSG00000157601	18824	6.90625	0.133216	51.8426	0	0	MX1
ENSG00000158290	11365.3	-1.11276	0.0282791	-39.3493	0	0	CUL4B
ENSG00000158352	4487.22	-1.66748	0.0386995	-43.0879	0	0	SHROOM4
ENSG00000160710	23985.9	1.60738	0.0367556	43.7315	0	0	ADAR
ENSG00000160932	4573.4	2.74245	0.052933	51.8099	0	0	LY6E
ENSG00000161011	42173.1	2.17931	0.040776	53.4459	0	0	SQSTM1
ENSG00000162772	1769.65	3.24407	0.0659754	49.1709	0	0	ATF3
ENSG00000163131	3827.72	5.04253	0.0665851	75.7306	0	0	CTSS
ENSG00000163347	1567.85	5.43481	0.100486	54.0851	0	0	CLDN1
ENSG00000163661	49773.9	1.60272	0.0311945	51.3783	0	0	PTX3
ENSG00000163735	1611.9	7.35399	0.174335	42.1831	0	0	CXCL5
ENSG00000163739	5736.28	5.69884	0.0776407	73.4001	0	0	CXCL1
ENSG00000163762	7007.48	-2.13749	0.0538059	-39.7258	0	0	TM4SF18
ENSG00000163840	7197.11	3.12331	0.0349478	89.3706	0	0	DTX3L
ENSG00000164032	12691.2	-1.19946	0.0298938	-40.1242	0	0	H2AZ1
ENSG00000164104	4227.42	-2.04845	0.0345091	-59.3596	0	0	HMGB2
ENSG00000164283	51978.5	-1.51241	0.0400526	-37.7605	0	0	ESM1
ENSG00000164683	1120.99	4.14889	0.0970764	42.7384	0	0	HEY1
ENSG00000164867	2817.69	-1.89385	0.0439556	-43.0855	0	0	NOS3
ENSG00000165949	10274.2	2.87971	0.054735	52.6119	0	0	IFI27
ENSG00000166033	4934.19	-1.67522	0.0401454	-41.7288	0	0	HTRA1
ENSG00000166710	41126	1.60503	0.0254944	62.9559	0	0	B2M
ENSG00000166750	17931.4	2.86667	0.0430885	66.5298	0	0	SLFN5
ENSG00000166803	1424.83	-2.52557	0.0669128	-37.7442	0	0	PCLAF
ENSG00000167325	4764.71	-1.71092	0.0427542	-40.0175	0	0	RRM1
ENSG00000167552	27497.4	-1.57118	0.0226262	-69.4405	0	0	TUBA1A
ENSG00000167553	20955.2	-1.2976	0.0258529	-50.1915	0	0	TUBA1C
ENSG00000168062	759.201	5.2494	0.132586	39.5925	0	0	BATF2
ENSG00000168209	4419.75	2.27824	0.0385972	59.026	0	0	DDIT4
ENSG00000168394	7130.68	3.75211	0.0456613	82.1726	0	0	TAP1
ENSG00000168874	1630.96	2.80751	0.0713089	39.3711	0	0	ATOH8
ENSG00000169245	5804.27	10.2297	0.232806	43.9406	0	0	CXCL10
ENSG00000169248	2949.84	7.93267	0.155325	51.0715	0	0	CXCL11
ENSG00000169429	29436.1	6.75004	0.0593592	113.715	0	0	CXCL8
ENSG00000169744	1612.72	-2.45939	0.0626046	-39.2845	0	0	LDB2
ENSG00000169908	23227.1	-1.46032	0.0379173	-38.5133	0	0	TM4SF1
ENSG00000170312	2555.79	-2.64459	0.0674907	-39.1845	0	0	CDK1
ENSG00000171223	2346.88	2.70943	0.0531868	50.9418	0	0	JUNB
ENSG00000171388	19853.1	-2.24523	0.0432673	-51.8921	0	0	APLN
ENSG00000171848	9080.65	-3.13912	0.0520566	-60.3021	0	0	RRM2
ENSG00000172183	1331.36	4.92234	0.110271	44.6387	0	0	ISG20
ENSG00000172216	1885.67	2.99317	0.0566617	52.8254	0	0	CEBPB
ENSG00000172260	1674.42	-2.1853	0.0564808	-38.691	0	0	NEGR1
ENSG00000172936	3846.97	1.5675	0.0408805	38.3434	0	0	MYD88
ENSG00000173193	12593.8	3.58881	0.0380267	94.376	0	0	PARP14
ENSG00000173821	15790.4	2.69167	0.071734	37.523	0	0	RNF213
ENSG00000173852	5793.39	-2.45605	0.0497507	-49.3671	0	0	DPY19L1
ENSG00000176692	4812.15	2.11689	0.0469147	45.122	0	0	FOXC2
ENSG00000176907	2484.61	4.63903	0.072998	63.5501	0	0	TCIM
ENSG00000177409	6684.33	2.82364	0.0510698	55.2899	0	0	SAMD9L
ENSG00000178695	10463.7	-1.58303	0.0283091	-55.9196	0	0	KCTD12
ENSG00000179222	5889.45	-1.86763	0.0489383	-38.163	0	0	MAGED1
ENSG00000181381	7576.62	3.11014	0.0483045	64.3861	0	0	DDX60L
ENSG00000183486	1785.71	7.51429	0.187551	40.0653	0	0	MX2
ENSG00000184979	6664.4	3.37182	0.034563	97.5557	0	0	USP18
ENSG00000185215	3626.02	2.86418	0.0530309	54.0096	0	0	TNFAIP2
ENSG00000185507	1152.3	3.25673	0.0836541	38.9309	0	0	IRF7
ENSG00000185745	7364.47	6.22936	0.0657192	94.7875	0	0	IFIT1
ENSG00000185885	5628.03	6.8907	0.0875013	78.7497	0	0	IFITM1
ENSG00000187608	7232.72	4.27582	0.0621231	68.8282	0	0	ISG15
ENSG00000188157	12992.7	1.46878	0.0294286	49.9099	0	0	AGRN
ENSG00000188229	14024.2	-1.4592	0.0292226	-49.9338	0	0	TUBB4B
ENSG00000188313	5706.54	3.15498	0.0518955	60.7947	0	0	PLSCR1
ENSG00000189403	18004.5	-1.34695	0.0279324	-48.2218	0	0	HMGB1
ENSG00000196141	6744.77	1.56836	0.0363382	43.1601	0	0	SPATS2L
ENSG00000196230	54337.7	-1.01826	0.0233251	-43.6552	0	0	TUBB
ENSG00000196352	8754.18	-1.71004	0.035734	-47.8548	0	0	CD55
ENSG00000198431	36406	-1.27587	0.0312619	-40.8124	0	0	TXNRD1
ENSG00000198901	3396.12	-2.18915	0.0534899	-40.9264	0	0	PRC1
ENSG00000204525	5106.51	2.45532	0.0393615	62.3788	0	0	HLA-C
ENSG00000205413	4835.95	2.55565	0.054434	46.9496	0	0	SAMD9
ENSG00000206503	9539.14	1.85716	0.0305271	60.8364	0	0	HLA-A
ENSG00000213190	5329.78	-1.20813	0.0298911	-40.4177	0	0	MLLT11
ENSG00000221963	2026.69	4.01428	0.101912	39.3897	0	0	APOL6
ENSG00000228716	3874.73	-1.45604	0.0359881	-40.4589	0	0	DHFR
ENSG00000257093	4255.92	1.69542	0.039073	43.391	0	0	DENND11
ENSG00000258947	5809.47	-1.75294	0.0414252	-42.3157	0	0	TUBB3
ENSG00000276043	3469.53	-1.85752	0.0378572	-49.0664	0	0	UHRF1
ENSG00000277117	1091.68	2.91577	0.0728054	40.0488	0	0	FP565260.3
ENSG00000145386	3228.61	-2.20555	0.0587927	-37.5141	5.42997e-308	5.87966e-306	CCNA2
ENSG00000101255	4365.12	1.95658	0.0522969	37.413	2.4045e-306	2.59105e-304	TRIB3
ENSG00000152601	19181.5	-1.43338	0.0383142	-37.4113	2.56082e-306	2.74623e-304	MBNL1
ENSG00000088325	5567.84	-1.80196	0.0482015	-37.3839	7.13118e-306	7.61092e-304	TPX2
ENSG00000007908	1481.47	3.66183	0.0979758	37.3749	1.00054e-305	1.06276e-303	SELE
ENSG00000122952	1905.96	-2.28587	0.0612222	-37.3374	4.0677e-305	4.30019e-303	ZWINT
ENSG00000095370	2069.11	-2.22979	0.0597937	-37.2913	2.2668e-304	2.38506e-302	SH2D3C
ENSG00000143947	13519.5	-1.10355	0.0296391	-37.2328	2.00882e-303	2.10369e-301	RPS27A
ENSG00000143248	45915.9	-1.37395	0.0369802	-37.1538	3.81075e-302	3.97209e-300	RGS5
ENSG00000081041	958.099	6.58562	0.177298	37.1445	5.38842e-302	5.59043e-300	CXCL2
ENSG00000189171	2166.11	-1.57293	0.042408	-37.0905	3.99931e-301	4.13002e-299	S100A13
ENSG00000196116	2267.29	1.92565	0.0520507	36.9957	1.34204e-299	1.37952e-297	TDRD7
ENSG00000173281	5495.49	1.41179	0.0381617	36.9949	1.38094e-299	1.413e-297	PPP1R3B
ENSG00000108342	850.083	5.49149	0.148547	36.968	3.74778e-299	3.81726e-297	CSF3
ENSG00000102921	3323.42	1.96802	0.0532899	36.9306	1.49465e-298	1.51544e-296	N4BP1
ENSG00000104368	12887.9	-2.29858	0.0623245	-36.8808	9.37296e-298	9.46033e-296	PLAT
ENSG00000066279	3310.23	-2.26895	0.0618622	-36.6775	1.66776e-294	1.67573e-292	ASPM
ENSG00000137198	1595.52	2.09573	0.057285	36.5842	5.09548e-293	5.09685e-291	GMPR
ENSG00000135486	46362.4	-1.22658	0.0335415	-36.569	8.90444e-293	8.86707e-291	HNRNPA1
ENSG00000183691	924.129	3.04959	0.0834163	36.5587	1.29649e-292	1.28531e-290	NOG
ENSG00000181019	5314.46	-1.51884	0.0415947	-36.5151	6.38955e-292	6.30643e-290	NQO1
ENSG00000178719	8188.32	1.19579	0.0328701	36.3792	9.09437e-290	8.93652e-288	GRINA
ENSG00000204264	1648.56	2.25926	0.0623014	36.2634	6.1158e-288	5.98329e-286	PSMB8
ENSG00000173786	7356.42	1.32202	0.036457	36.2625	6.30393e-288	6.14041e-286	CNP
ENSG00000198826	3161.02	-2.03481	0.0561219	-36.2569	7.73746e-288	7.50399e-286	ARHGAP11A
ENSG00000198018	3141.57	1.4901	0.0411062	36.25	9.93346e-288	9.59203e-286	ENTPD7
ENSG00000149564	6687.29	-1.02365	0.0282415	-36.2463	1.13484e-287	1.09111e-285	ESAM
ENSG00000110446	794.663	5.96098	0.164505	36.2358	1.66094e-287	1.59009e-285	SLC15A3
ENSG00000189056	934.685	3.42479	0.0945847	36.2087	4.43844e-287	4.23093e-285	RELN
ENSG00000129538	1529.99	-2.55812	0.070686	-36.1899	8.79179e-287	8.34509e-285	RNASE1
ENSG00000139132	2628.17	-1.83378	0.0506931	-36.1742	1.55116e-286	1.46611e-284	FGD4
ENSG00000157456	1293.22	-2.15106	0.0595127	-36.1446	4.51689e-286	4.25121e-284	CCNB2
ENSG00000231925	7881.18	1.2205	0.0337947	36.1151	1.31302e-285	1.2306e-283	TAPBP
ENSG00000023608	3190.67	1.64935	0.0456696	36.1148	1.33069e-285	1.24194e-283	SNAPC1
ENSG00000135547	669.415	4.8795	0.135233	36.0821	4.32481e-285	4.01955e-283	HEY2
ENSG00000130508	44039.1	0.80203	0.0222532	36.0411	1.90428e-284	1.76253e-282	PXDN
ENSG00000149485	10538.2	-1.22685	0.0340458	-36.0353	2.34371e-284	2.16028e-282	FADS1
ENSG00000055483	4938.57	1.68438	0.0468811	35.9287	1.08944e-282	1.00004e-280	USP36
ENSG00000169607	1302.23	-2.32571	0.0647409	-35.9234	1.3186e-282	1.20544e-280	CKAP2L
ENSG00000106070	10961.2	0.990514	0.0276869	35.7755	2.65715e-280	2.4192e-278	GRB10
ENSG00000092010	3587.96	1.3251	0.0371819	35.6384	3.56545e-278	3.23297e-276	PSME1
ENSG00000179348	3984.05	1.6763	0.0472106	35.5067	3.8693e-276	3.49427e-274	GATA2
ENSG00000141448	1981.05	2.07899	0.0586479	35.4487	3.03687e-275	2.73147e-273	GATA6
ENSG00000171617	5847.61	1.19248	0.0336617	35.4253	6.97028e-275	6.24414e-273	ENC1
ENSG00000130766	2362.11	1.84448	0.0522429	35.3058	4.77974e-273	4.26468e-271	SESN2
ENSG00000133800	606.398	-4.41202	0.125111	-35.2648	2.03358e-272	1.80721e-270	LYVE1
ENSG00000134690	1569.61	-2.23246	0.0633296	-35.2514	3.25995e-272	2.88557e-270	CDCA8
ENSG00000117399	2428.73	-2.07771	0.0590147	-35.2066	1.5828e-271	1.39549e-269	CDC20
ENSG00000076382	1989.6	-2.21228	0.0629038	-35.1693	5.9006e-271	5.18184e-269	SPAG5
ENSG00000165029	1764.84	2.33797	0.0665087	35.1529	1.05059e-270	9.19001e-269	ABCA1
ENSG00000204301	2554.92	-1.68392	0.0479292	-35.1335	2.07377e-270	1.80694e-268	NOTCH4
ENSG00000141753	10304.5	-1.19706	0.0340908	-35.1139	4.13882e-270	3.59224e-268	IGFBP4
ENSG00000163430	38708.5	-0.866519	0.0246999	-35.0819	1.27308e-269	1.10067e-267	FSTL1
ENSG00000177410	3499.7	1.45291	0.0414258	35.0725	1.77074e-269	1.52502e-267	ZFAS1
ENSG00000113739	4362.87	1.82931	0.052188	35.0523	3.59261e-269	3.08219e-267	STC2
ENSG00000164294	8088.07	-1.31269	0.0374585	-35.0439	4.82313e-269	4.12202e-267	GPX8
ENSG00000113532	1337.27	-2.07673	0.0594191	-34.9506	1.26907e-267	1.08045e-265	ST8SIA4
ENSG00000189057	953.919	-2.79976	0.0801715	-34.9221	3.43767e-267	2.91561e-265	FAM111B
ENSG00000166508	5264.57	-1.18936	0.0340615	-34.9181	3.94373e-267	3.33215e-265	MCM7
ENSG00000134294	35092.7	0.887231	0.0254632	34.8437	5.30333e-266	4.464e-264	SLC38A2
ENSG00000240065	701.594	5.88949	0.169068	34.835	7.17248e-266	6.01464e-264	PSMB9
ENSG00000159261	589.884	4.07469	0.117012	34.8229	1.09573e-265	9.1541e-264	CLDN14
ENSG00000075218	1357.27	-2.53686	0.0733774	-34.5728	6.46998e-262	5.38505e-260	GTSE1
ENSG00000169967	2686.59	1.53366	0.0443729	34.5629	9.10926e-262	7.55358e-260	MAP3K2
ENSG00000133313	7892.2	1.06645	0.030902	34.5108	5.52523e-261	4.56466e-259	CNDP2
ENSG00000137812	2149.67	-2.84073	0.0824183	-34.4672	2.49085e-260	2.05022e-258	KNL1
ENSG00000109971	60687.1	-0.963752	0.0279831	-34.4405	6.24429e-260	5.12078e-258	HSPA8
ENSG00000108861	7058.76	0.944966	0.0274565	34.4168	1.41452e-259	1.15576e-257	DUSP3
ENSG00000078401	17338.9	0.749987	0.0217924	34.415	1.50191e-259	1.22268e-257	EDN1
ENSG00000064989	17369.4	-1.44122	0.0418781	-34.4145	1.52957e-259	1.24068e-257	CALCRL
ENSG00000178999	939.63	-2.3397	0.0680371	-34.3885	3.74413e-259	3.02596e-257	AURKB
ENSG00000024526	1762.51	-1.97992	0.0576297	-34.356	1.14578e-258	9.22665e-257	DEPDC1
ENSG00000164932	1198.15	2.29316	0.0668634	34.2962	8.95377e-258	7.18427e-256	CTHRC1
ENSG00000183386	1487.4	1.81054	0.0528009	34.2899	1.10927e-257	8.86861e-256	FHL3
ENSG00000127920	13317.4	-1.08974	0.0317874	-34.282	1.45376e-257	1.15812e-255	GNG11
ENSG00000013016	626.045	-3.69806	0.107881	-34.2791	1.60685e-257	1.27553e-255	EHD3
ENSG00000129173	836.516	-3.07824	0.090088	-34.1693	6.91541e-256	5.47004e-254	E2F8
ENSG00000124762	22436.5	1.0231	0.0300019	34.1013	7.05073e-255	5.55737e-253	CDKN1A
ENSG00000142945	1377.09	-2.30743	0.0677316	-34.0672	2.25649e-254	1.77229e-252	KIF2C
ENSG00000157554	9028.71	-1.37775	0.0404642	-34.0487	4.24761e-254	3.32446e-252	ERG
ENSG00000185880	2328.2	2.26381	0.0665243	34.0299	8.05655e-254	6.28355e-252	TRIM69
ENSG00000115602	25595.1	-0.972676	0.0286065	-34.0019	2.09007e-253	1.62443e-251	IL1RL1
ENSG00000125378	1769.94	-2.00355	0.0589391	-33.9935	2.77862e-253	2.15208e-251	BMP4
ENSG00000137509	6223.22	-1.1894	0.0351926	-33.7968	2.19714e-250	1.69583e-248	PRCP
ENSG00000125733	3911.78	1.42381	0.0421791	33.7563	8.64511e-250	6.64958e-248	TRIP10
ENSG00000177283	1190.64	2.43595	0.0723642	33.6624	2.05376e-248	1.57427e-246	FZD8
ENSG00000198830	11865.8	-1.19977	0.03567	-33.6354	5.1022e-248	3.89759e-246	HMGN2
ENSG00000167657	5145.45	1.37484	0.0409616	33.5641	5.61013e-247	4.27097e-245	DAPK3
ENSG00000170581	3603.84	1.5513	0.0462559	33.5373	1.37724e-246	1.04492e-244	STAT2
ENSG00000146918	2657.44	-1.56787	0.0468337	-33.4774	1.02774e-245	7.77113e-244	NCAPG2
ENSG00000123485	1235.19	-2.58758	0.0773079	-33.4712	1.26724e-245	9.54966e-244	HJURP
ENSG00000115738	1831.27	3.67301	0.109875	33.429	5.19417e-245	3.90105e-243	ID2
ENSG00000249751	7410.07	-0.970283	0.0290834	-33.3621	4.86234e-244	3.63958e-242	ECSCR
ENSG00000221869	553.246	4.69732	0.140867	33.3457	8.40382e-244	6.26942e-242	CEBPD
ENSG00000168077	1797.84	-2.0434	0.0615293	-33.2102	7.66986e-242	5.7028e-240	SCARA3
ENSG00000171488	10784.8	-1.09196	0.0328905	-33.1999	1.08115e-241	8.01203e-240	LRRC8C
ENSG00000119899	1734.62	-1.8902	0.0569589	-33.1854	1.7469e-241	1.29028e-239	SLC17A5
ENSG00000100600	4368.46	1.2949	0.0390708	33.1424	7.28854e-241	5.36562e-239	LGMN
ENSG00000125826	4503.91	1.50436	0.0454069	33.1307	1.07601e-240	7.8952e-239	RBCK1
ENSG00000160223	919.645	3.21721	0.0971177	33.1269	1.21945e-240	8.91841e-239	ICOSLG
ENSG00000063046	17089.3	-0.848723	0.0256365	-33.106	2.43498e-240	1.77499e-238	EIF4B
ENSG00000128165	638.051	4.12873	0.124908	33.0543	1.35111e-239	9.81691e-238	ADM2
ENSG00000184584	2915.69	-1.64607	0.0498823	-32.9991	8.37504e-239	6.06538e-237	STING1
ENSG00000110958	14669.2	-0.888849	0.0269515	-32.9796	1.59438e-238	1.15095e-236	PTGES3
ENSG00000105402	6844.16	1.11871	0.0339287	32.9724	2.02336e-238	1.4559e-236	NAPA
ENSG00000183856	1470.78	-2.95347	0.0897392	-32.9117	1.49732e-237	1.07393e-235	IQGAP3
ENSG00000177156	5254.52	-1.21234	0.0368686	-32.8827	3.88645e-237	2.77857e-235	TALDO1
ENSG00000167900	1420.7	-2.26851	0.0691225	-32.8188	3.1808e-236	2.26681e-234	TK1
ENSG00000013810	2683.48	-1.84284	0.0561833	-32.8005	5.78495e-236	4.10952e-234	TACC3
ENSG00000110330	8592.27	1.41562	0.0432709	32.7152	9.48226e-235	6.71465e-233	BIRC2
ENSG00000135636	8623.59	-1.14006	0.0348705	-32.6941	1.89296e-234	1.33621e-232	DYSF
ENSG00000075426	7738.11	1.13329	0.0346804	32.678	3.20698e-234	2.25662e-232	FOSL2
ENSG00000140464	5236.2	1.29988	0.0398255	32.6394	1.13272e-233	7.94544e-232	PML
ENSG00000123609	2236.32	1.43751	0.0441084	32.5904	5.60987e-233	3.92269e-231	NMI
ENSG00000073111	2577.41	-1.58485	0.0486909	-32.5492	2.14677e-232	1.49643e-230	MCM2
ENSG00000144136	9006.67	-1.31431	0.0404051	-32.5284	4.23192e-232	2.94072e-230	SLC20A1
ENSG00000118946	2846.02	-2.1642	0.0665794	-32.5056	8.89167e-232	6.15955e-230	PCDH17
ENSG00000164924	34727.3	-0.968933	0.0298467	-32.4636	3.47938e-231	2.40282e-229	YWHAZ
ENSG00000151012	15263.2	-1.6334	0.0504536	-32.3744	6.30297e-230	4.33932e-228	SLC7A11
ENSG00000131791	1726.09	1.72886	0.0536584	32.2199	9.30285e-228	6.3849e-226	PRKAB2
ENSG00000112406	3076.52	1.23077	0.0382312	32.1929	2.22071e-227	1.51948e-225	HECA
ENSG00000166851	2178.88	-2.02401	0.0628725	-32.1923	2.26538e-227	1.54531e-225	PLK1
ENSG00000001617	6845.81	-1.2117	0.0376514	-32.182	3.14894e-227	2.14147e-225	SEMA3F
ENSG00000168386	3462.71	1.16443	0.0362137	32.1543	7.69065e-227	5.21421e-225	FILIP1L
ENSG00000223953	1636.89	-2.22594	0.069388	-32.0796	8.48588e-226	5.73594e-224	C1QTNF5
ENSG00000109320	4550.21	1.61242	0.0502791	32.0694	1.1795e-225	7.94865e-224	NFKB1
ENSG00000168496	2380.79	-1.40322	0.0437906	-32.0437	2.6852e-225	1.8041e-223	FEN1
ENSG00000031081	8362.83	0.789934	0.0246754	32.013	7.18131e-225	4.8104e-223	ARHGAP31
ENSG00000138650	5422.33	-1.66517	0.0521736	-31.916	1.60388e-223	1.07114e-221	PCDH10
ENSG00000115548	2638.3	1.50541	0.0472077	31.8891	3.7855e-223	2.52058e-221	KDM3A
ENSG00000136205	4027.76	-1.17578	0.0369214	-31.8454	1.52353e-222	1.01143e-220	TNS3
ENSG00000023445	7476.19	8.4907	0.267047	31.7948	7.6481e-222	5.06227e-220	BIRC3
ENSG00000175197	1098.75	2.29409	0.0721717	31.7865	9.93393e-222	6.55581e-220	DDIT3
ENSG00000010818	1203.38	2.75826	0.086796	31.7787	1.27643e-221	8.39886e-220	HIVEP2
ENSG00000186185	1142.93	-1.96688	0.0623416	-31.55	1.79329e-218	1.1765e-216	KIF18B
ENSG00000100316	44049.5	-0.837295	0.0266339	-31.4372	6.2734e-217	4.10365e-215	RPL3
ENSG00000164171	18395.2	0.934721	0.0297425	31.4272	8.61512e-217	5.61897e-215	ITGA2
ENSG00000116514	2085.29	1.49626	0.0476133	31.4252	9.15469e-217	5.95348e-215	RNF19B
ENSG00000138778	3308.74	-2.01721	0.0642115	-31.415	1.26068e-216	8.1746e-215	CENPE
ENSG00000134779	4136.51	-1.27202	0.0405035	-31.4051	1.7215e-216	1.11304e-214	TPGS2
ENSG00000158859	3259.53	-2.86181	0.0911411	-31.3998	2.03742e-216	1.31349e-214	ADAMTS4
ENSG00000254838	482.324	3.3399	0.106395	31.3917	2.6296e-216	1.69037e-214	GVINP1
ENSG00000169679	1854.33	-1.75278	0.0558575	-31.3795	3.84724e-216	2.466e-214	BUB1
ENSG00000116171	3094.47	-1.33612	0.0427273	-31.271	1.15815e-214	7.40219e-213	SCP2
ENSG00000113319	1538.51	2.20866	0.0706831	31.2474	2.42453e-214	1.54519e-212	RASGRF2
ENSG00000204634	1727.3	-2.31275	0.0740743	-31.222	5.3529e-214	3.40176e-212	TBC1D8
ENSG00000106537	2713.05	-1.92244	0.061626	-31.1953	1.23425e-213	7.82134e-212	TSPAN13
ENSG00000184661	1137.16	-2.07383	0.0664991	-31.1858	1.65777e-213	1.04754e-211	CDCA2
ENSG00000090889	1634.09	-2.14875	0.0689021	-31.1855	1.67441e-213	1.05507e-211	KIF4A
ENSG00000159167	922.544	-2.14944	0.0689275	-31.184	1.75548e-213	1.10304e-211	STC1
ENSG00000130164	12071.1	-0.864724	0.0277655	-31.1438	6.15264e-213	3.85508e-211	LDLR
ENSG00000271503	929.499	7.74843	0.248852	31.1368	7.66339e-213	4.78822e-211	CCL5
ENSG00000163734	737.355	7.26127	0.233471	31.1014	2.30278e-212	1.4348e-210	CXCL3
ENSG00000112984	2347.48	-2.61596	0.0841201	-31.0979	2.57116e-212	1.59756e-210	KIF20A
ENSG00000117586	9939.96	-1.44812	0.0466253	-31.0586	8.72101e-212	5.40363e-210	TNFSF4
ENSG00000138182	2020.24	-2.02472	0.0652129	-31.0479	1.21898e-211	7.53203e-210	KIF20B
ENSG00000197329	2286.64	1.33296	0.0429494	31.0357	1.78132e-211	1.09763e-209	PELI1
ENSG00000167772	794.153	3.48593	0.112998	30.8496	5.67768e-209	3.48888e-207	ANGPTL4
ENSG00000180573	590.337	3.4719	0.112671	30.8144	1.6796e-208	1.02926e-206	H2AC6
ENSG00000168078	1293.86	-2.35001	0.0762892	-30.804	2.31754e-208	1.4163e-206	PBK
ENSG00000164342	708.714	3.05791	0.0993482	30.7797	4.89899e-208	2.98571e-206	TLR3
ENSG00000167034	604.557	3.03905	0.0988209	30.7531	1.11215e-207	6.75955e-206	NKX3-1
ENSG00000102034	4241.93	1.16649	0.0379601	30.7294	2.30513e-207	1.39724e-205	ELF4
ENSG00000198176	6632.86	-0.860032	0.0281186	-30.5859	1.8852e-205	1.1396e-203	TFDP1
ENSG00000113083	9897.61	-1.13044	0.0369848	-30.5651	3.56549e-205	2.14951e-203	LOX
ENSG00000198911	9600.87	-0.801611	0.0262666	-30.5183	1.49124e-204	8.96591e-203	SREBF2
ENSG00000176170	6073.67	1.61477	0.0529184	30.5144	1.67953e-204	1.00709e-202	SPHK1
ENSG00000072274	21411.2	0.656806	0.02161	30.3936	6.68139e-203	3.99558e-201	TFRC
ENSG00000130513	11571.6	1.06303	0.0349985	30.3736	1.22665e-202	7.31593e-201	GDF15
ENSG00000137752	664.615	4.92141	0.162047	30.3702	1.35852e-202	8.08082e-201	CASP1
ENSG00000175305	698.709	-2.77926	0.0915162	-30.369	1.41049e-202	8.36765e-201	CCNE2
ENSG00000153179	3315.63	-1.18167	0.0389248	-30.3578	1.9846e-202	1.17423e-200	RASSF3
ENSG00000092964	7568.63	-1.32435	0.0436685	-30.3273	5.00351e-202	2.9526e-200	DPYSL2
ENSG00000114686	2592.81	-1.23481	0.0407395	-30.31	8.46765e-202	4.98363e-200	MRPL3
ENSG00000216490	515.046	5.73547	0.189378	30.2858	1.76466e-201	1.03585e-199	IFI30
ENSG00000156804	1529.89	-1.89322	0.0625425	-30.271	2.76454e-201	1.61852e-199	FBXO32
ENSG00000116717	3512.98	1.3123	0.0433991	30.238	7.50799e-201	4.38412e-199	GADD45A
ENSG00000177469	49109.1	-0.6777	0.0224995	-30.1207	2.60005e-199	1.51427e-197	CAVIN1
ENSG00000121152	927.307	-2.33788	0.0777127	-30.0836	7.94376e-199	4.61442e-197	NCAPH
ENSG00000096070	3388.44	1.15153	0.0383622	30.0174	5.81762e-198	3.37059e-196	BRPF3
ENSG00000182481	10537.1	-0.976733	0.0326125	-29.9497	4.44572e-197	2.56908e-195	KPNA2
ENSG00000129422	6061.53	-1.44946	0.0485584	-29.8498	8.82466e-196	5.08638e-194	MTUS1
ENSG00000167815	3201.34	-1.29008	0.0432827	-29.8058	3.28695e-195	1.88966e-193	PRDX2
ENSG00000034510	37528.8	-0.591126	0.0199086	-29.692	9.75471e-194	5.59354e-192	TMSB10
ENSG00000177697	10326.5	-0.860369	0.0289949	-29.6731	1.70869e-193	9.77281e-192	CD151
ENSG00000115008	410.366	4.24685	0.143138	29.6695	1.8981e-193	1.08284e-191	IL1A
ENSG00000155158	888.398	2.46051	0.0829947	29.6467	3.7461e-193	2.13164e-191	TTC39B
ENSG00000119801	3672.62	1.0741	0.0362459	29.6338	5.47769e-193	3.10904e-191	YPEL5
ENSG00000118193	1139.24	-2.02315	0.0684061	-29.5755	3.08421e-192	1.7461e-190	KIF14
ENSG00000105011	853.954	-2.52645	0.0854633	-29.5619	4.62373e-192	2.61106e-190	ASF1B
ENSG00000097007	7751.97	0.977286	0.0331406	29.489	3.97933e-191	2.24149e-189	ABL1
ENSG00000169756	14549	1.07383	0.0364608	29.4517	1.19618e-190	6.72088e-189	LIMS1
ENSG00000176435	9812.42	-0.861048	0.0292638	-29.4237	2.73607e-190	1.53343e-188	CLEC14A
ENSG00000168961	2889.15	2.16691	0.0737136	29.3963	6.11862e-190	3.4206e-188	LGALS9
ENSG00000143384	18970.9	0.614198	0.0209105	29.3727	1.22659e-189	6.84006e-188	MCL1
ENSG00000076003	2387.22	-1.54815	0.0528097	-29.3156	6.56841e-189	3.65374e-187	MCM6
ENSG00000166889	4011	1.16986	0.0399326	29.2959	1.16936e-188	6.48852e-187	PATL1
ENSG00000154556	3127.29	-1.16593	0.039801	-29.2941	1.23444e-188	6.83262e-187	SORBS2
ENSG00000133789	17494.8	-0.664485	0.0226848	-29.2921	1.30907e-188	7.22774e-187	SWAP70
ENSG00000135318	16469.4	1.08731	0.0371322	29.2821	1.75236e-188	9.65138e-187	NT5E
ENSG00000101335	1869.59	1.51	0.0516469	29.2369	6.59147e-188	3.62141e-186	MYL9
ENSG00000181634	649.12	2.54065	0.0869642	29.215	1.25226e-187	6.86315e-186	TNFSF15
ENSG00000136108	3155.29	-1.88698	0.0646481	-29.1884	2.72155e-187	1.48791e-185	CKAP2
ENSG00000029993	3108.16	-1.15367	0.0395567	-29.1651	5.37542e-187	2.93164e-185	HMGB3
ENSG00000168488	9003.06	0.948962	0.0325446	29.1588	6.46212e-187	3.51571e-185	ATXN2L
ENSG00000020577	7460.35	1.13055	0.0387843	29.1497	8.43009e-187	4.57522e-185	SAMD4A
ENSG00000116833	901.493	-1.94255	0.0666591	-29.1416	1.06825e-186	5.78356e-185	NR5A2
ENSG00000164611	1535.25	-1.58071	0.0543153	-29.1025	3.3362e-186	1.80187e-184	PTTG1
ENSG00000102317	16831.4	-1.01808	0.0350255	-29.0668	9.44948e-186	5.09131e-184	RBM3
ENSG00000156535	20779.1	-1.04373	0.0359324	-29.047	1.68102e-185	9.0354e-184	CD109
ENSG00000165092	1057.04	-2.28045	0.0786164	-29.0073	5.3168e-185	2.85088e-183	ALDH1A1
ENSG00000179195	7911.49	1.00064	0.0345064	28.9987	6.82991e-185	3.65343e-183	ZNF664
ENSG00000196878	1275.29	1.80488	0.0622915	28.9748	1.36843e-184	7.30242e-183	LAMB3
ENSG00000109787	6164.33	1.12824	0.0389535	28.9637	1.88787e-184	1.00503e-182	KLF3
ENSG00000125968	6024.53	1.6026	0.0556379	28.8042	1.90119e-182	1.00971e-180	ID1
ENSG00000071246	1449.12	-1.75473	0.0610883	-28.7245	1.88627e-181	9.9941e-180	VASH1
ENSG00000185650	7830.64	0.779058	0.0271299	28.7159	2.41875e-181	1.2785e-179	ZFP36L1
ENSG00000106829	1875.59	1.95169	0.0680979	28.6601	1.19903e-180	6.3228e-179	TLE4
ENSG00000064666	11390.1	0.689236	0.0240611	28.6452	1.83815e-180	9.67022e-179	CNN2
ENSG00000175550	4577.95	1.10182	0.0384655	28.6443	1.88636e-180	9.90048e-179	DRAP1
ENSG00000106780	1791.59	-1.56391	0.0546088	-28.6385	2.22997e-180	1.16764e-178	MEGF9
ENSG00000163545	455.217	3.42676	0.119662	28.6369	2.33202e-180	1.21822e-178	NUAK2
ENSG00000109805	3120.38	-2.51951	0.0881156	-28.5932	8.15309e-180	4.24913e-178	NCAPG
ENSG00000168393	1790.22	-1.4351	0.0502911	-28.5359	4.19852e-179	2.18303e-177	DTYMK
ENSG00000164307	5495.35	1.53668	0.0539077	28.5058	9.91808e-179	5.14495e-177	ERAP1
ENSG00000104738	4328.5	-1.27326	0.0447462	-28.4552	4.19886e-178	2.17308e-176	MCM4
ENSG00000156453	7198.87	0.742788	0.0261562	28.3981	2.13166e-177	1.10067e-175	PCDH1
ENSG00000159640	1521.23	-3.33866	0.117784	-28.3457	9.44514e-177	4.86567e-175	ACE
ENSG00000100075	2548.37	-1.19015	0.0420462	-28.3058	2.93216e-176	1.50702e-174	SLC25A1
ENSG00000224383	2102.87	-1.38124	0.0489294	-28.2292	2.56121e-175	1.31334e-173	PRR29
ENSG00000185022	5743.52	1.0461	0.0370654	28.2232	3.03352e-175	1.55197e-173	MAFF
ENSG00000234741	3821.47	1.0529	0.0373282	28.2066	4.85602e-175	2.47868e-173	GAS5
ENSG00000111859	4919.47	-1.10136	0.0390553	-28.2001	5.83867e-175	2.97346e-173	NEDD9
ENSG00000198380	6869.24	0.882677	0.0313771	28.1312	4.06558e-174	2.06576e-172	GFPT1
ENSG00000110492	4840.94	1.21409	0.0432123	28.0959	1.0991e-173	5.57196e-172	MDK
ENSG00000188486	3228.8	-1.50574	0.0536379	-28.0723	2.13579e-173	1.0803e-171	H2AX
ENSG00000114450	13799.3	0.782814	0.027901	28.0568	3.29552e-173	1.66312e-171	GNB4
ENSG00000129103	3493.5	-1.06726	0.0380416	-28.0551	3.45722e-173	1.74079e-171	SUMF2
ENSG00000160014	14576.4	-0.984498	0.0351073	-28.0426	4.91817e-173	2.47083e-171	CALM3
ENSG00000059378	2295.45	1.21943	0.0436081	27.9635	4.52324e-172	2.26731e-170	PARP12
ENSG00000187957	380.246	5.2019	0.186366	27.9123	1.89217e-171	9.46341e-170	DNER
ENSG00000087245	19819.3	-0.655795	0.023568	-27.8257	2.12256e-170	1.05919e-168	MMP2
ENSG00000182054	2481.81	-1.46084	0.0525364	-27.8062	3.65092e-170	1.8178e-168	IDH2
ENSG00000115216	8163.97	0.791315	0.028465	27.7996	4.39125e-170	2.18154e-168	NRBP1
ENSG00000163584	1555.21	-1.733	0.0623711	-27.7853	6.52975e-170	3.23673e-168	RPL22L1
ENSG00000003436	8489.46	-1.03674	0.0373211	-27.779	7.78655e-170	3.85115e-168	TFPI
ENSG00000142910	13093.2	-0.981633	0.0353553	-27.7648	1.15417e-169	5.69579e-168	TINAGL1
ENSG00000124145	2573.65	1.38318	0.0498476	27.7482	1.83138e-169	9.01783e-168	SDC4
ENSG00000115009	539.048	6.9113	0.249545	27.6956	7.88413e-169	3.87364e-167	CCL20
ENSG00000131323	3211.78	1.38467	0.0501085	27.6335	4.40915e-168	2.16155e-166	TRAF3
ENSG00000119669	2045.71	1.31313	0.0475272	27.6291	4.97441e-168	2.43332e-166	IRF2BPL
ENSG00000047849	20699.4	-0.691543	0.0250336	-27.6246	5.6288e-168	2.74739e-166	MAP4
ENSG00000121858	586.791	4.41287	0.15987	27.603	1.02547e-167	4.99437e-166	TNFSF10
ENSG00000143228	922.699	-2.4148	0.0876642	-27.546	4.94019e-167	2.40078e-165	NUF2
ENSG00000176890	7082.04	-0.93517	0.0339825	-27.5192	1.03594e-166	5.02338e-165	TYMS
ENSG00000069122	1951.24	-1.49125	0.0542136	-27.5069	1.45048e-166	7.0183e-165	ADGRF5
ENSG00000043143	2267.76	1.68284	0.0611976	27.4984	1.83647e-166	8.86674e-165	JADE2
ENSG00000112893	6893.54	0.953121	0.034709	27.4604	5.22512e-166	2.51731e-164	MAN2A1
ENSG00000124767	7609	-0.819505	0.0298725	-27.4334	1.09533e-165	5.26559e-164	GLO1
ENSG00000204628	33407.1	-0.735653	0.026836	-27.413	1.92196e-165	9.21963e-164	RACK1
ENSG00000010030	459.649	6.2425	0.227741	27.4105	2.05621e-165	9.84247e-164	ETV7
ENSG00000184371	3024.29	2.01203	0.0734374	27.3979	2.9085e-165	1.38923e-163	CSF1
ENSG00000125844	12237.9	-0.7628	0.0278545	-27.3851	4.12626e-165	1.96667e-163	RRBP1
ENSG00000160752	12689.6	-0.931115	0.0340186	-27.3708	6.11182e-165	2.90683e-163	FDPS
ENSG00000059728	1575.9	1.44422	0.0528095	27.3477	1.15068e-164	5.46107e-163	MXD1
ENSG00000165030	1292.75	1.78812	0.0654171	27.3341	1.6675e-164	7.89706e-163	NFIL3
ENSG00000171056	3731.41	1.35682	0.0496467	27.3295	1.89199e-164	8.94126e-163	SOX7
ENSG00000205581	10250.9	-0.761049	0.0278586	-27.3183	2.5709e-164	1.2124e-162	HMGN1
ENSG00000163788	5925.86	-1.26223	0.0462444	-27.2947	4.89861e-164	2.30524e-162	SNRK
ENSG00000157193	2525.58	-1.40013	0.0513488	-27.2671	1.04325e-163	4.89909e-162	LRP8
ENSG00000136603	8622.45	0.91731	0.0336759	27.2394	2.22062e-163	1.04061e-161	SKIL
ENSG00000204642	419.237	5.48514	0.201487	27.2233	3.44005e-163	1.60868e-161	HLA-F
ENSG00000068489	2759.23	-2.1186	0.077904	-27.195	7.43965e-163	3.47173e-161	PRR11
ENSG00000050405	6632.73	0.812838	0.0299306	27.1574	2.06788e-162	9.62965e-161	LIMA1
ENSG00000214548	11625.8	-0.880135	0.0324164	-27.1509	2.46763e-162	1.14673e-160	MEG3
ENSG00000197646	1313.19	1.46697	0.0540348	27.1485	2.63434e-162	1.22165e-160	PDCD1LG2
ENSG00000115604	766.539	2.37303	0.0874208	27.1449	2.91103e-162	1.34717e-160	IL18R1
ENSG00000073756	17572.2	1.5879	0.0586012	27.0968	1.07464e-161	4.96291e-160	PTGS2
ENSG00000165801	914.229	2.23699	0.0826096	27.0791	1.73649e-161	8.00293e-160	ARHGEF40
ENSG00000087842	940.495	-2.22902	0.0823275	-27.075	1.93726e-161	8.90981e-160	PIR
ENSG00000253522	349.764	4.63476	0.171223	27.0686	2.30872e-161	1.05964e-159	MIR3142HG
ENSG00000010327	13832.1	0.807498	0.0299559	26.9562	4.82241e-160	2.2088e-158	STAB1
ENSG00000133818	5137.95	0.945388	0.0351269	26.9135	1.52741e-159	6.98165e-158	RRAS2
ENSG00000087303	1327.24	-1.82919	0.0680057	-26.8975	2.34676e-159	1.07049e-157	NID2
ENSG00000197976	2418.51	1.25359	0.0466081	26.8964	2.42299e-159	1.10301e-157	AKAP17A
ENSG00000124207	9734.71	-0.720456	0.0267983	-26.8844	3.3408e-159	1.51772e-157	CSE1L
ENSG00000167996	89358.4	0.672977	0.025035	26.8814	3.62145e-159	1.64187e-157	FTH1
ENSG00000123094	7120.15	0.939162	0.0349391	26.88	3.76243e-159	1.70233e-157	RASSF8
ENSG00000177311	5131.93	-1.05118	0.0391613	-26.8424	1.03568e-158	4.67647e-157	ZBTB38
ENSG00000134243	1182.84	-1.56901	0.0585407	-26.8021	3.05785e-158	1.37795e-156	SORT1
ENSG00000182944	11073.9	-0.930542	0.0347355	-26.7894	4.29707e-158	1.93247e-156	EWSR1
ENSG00000237649	1454.14	-2.24731	0.0839358	-26.7742	6.46339e-158	2.90085e-156	KIFC1
ENSG00000112715	1284.98	2.04253	0.0763655	26.7467	1.34712e-157	6.0339e-156	VEGFA
ENSG00000044574	55762.1	0.516124	0.0193105	26.7277	2.24358e-157	1.00291e-155	HSPA5
ENSG00000176438	2380.5	-1.51334	0.0566671	-26.7058	4.02561e-157	1.79591e-155	SYNE3
ENSG00000172985	1870.89	1.77246	0.066472	26.6647	1.20793e-156	5.37804e-155	SH3RF3
ENSG00000167994	482.813	2.55032	0.0957662	26.6306	2.99974e-156	1.33291e-154	RAB3IL1
ENSG00000110799	34920.8	-1.62951	0.0612161	-26.619	4.09516e-156	1.81604e-154	VWF
ENSG00000170955	3403.32	-1.17362	0.044153	-26.5808	1.13299e-155	5.01439e-154	CAVIN3
ENSG00000101670	14790.3	0.926456	0.034889	26.5544	2.28382e-155	1.00877e-153	LIPG
ENSG00000075624	228375	-0.471114	0.0177424	-26.553	2.36959e-155	1.04459e-153	ACTB
ENSG00000108797	2560.47	1.36909	0.0515735	26.5465	2.8216e-155	1.24139e-153	CNTNAP1
ENSG00000049239	3672.94	-1.22925	0.046468	-26.4536	3.31818e-154	1.45699e-152	H6PD
ENSG00000058668	6692.29	-1.27693	0.04836	-26.4046	1.21353e-153	5.31807e-152	ATP2B4
ENSG00000087088	4192.57	-1.21231	0.0459182	-26.4015	1.31808e-153	5.76492e-152	BAX
ENSG00000103319	2209.45	-1.64816	0.0624499	-26.3917	1.70597e-153	7.44686e-152	EEF2K
ENSG00000173456	1623.7	-1.28769	0.0488931	-26.3369	7.25036e-153	3.15872e-151	RNF26
ENSG00000120889	17742.8	0.638862	0.0242974	26.2935	2.27761e-152	9.90339e-151	TNFRSF10B
ENSG00000260032	21677.5	-0.920121	0.0349945	-26.2933	2.28629e-152	9.92179e-151	NORAD
ENSG00000173598	11681.8	-0.641429	0.024412	-26.2752	3.687e-152	1.59694e-150	NUDT4
ENSG00000165410	4133.67	-1.02059	0.0388652	-26.2597	5.54472e-152	2.39691e-150	CFL2
ENSG00000141574	327.76	4.40512	0.167872	26.2409	9.07229e-152	3.91425e-150	SECTM1
ENSG00000128052	16994	0.655208	0.0249917	26.217	1.70153e-151	7.3271e-150	KDR
ENSG00000114346	3313.12	-1.40837	0.0537356	-26.2093	2.0807e-151	8.94262e-150	ECT2
ENSG00000136888	2673.07	-1.17432	0.0448362	-26.1913	3.33596e-151	1.431e-149	ATP6V1G1
ENSG00000143344	2622.13	-0.974034	0.0371951	-26.1871	3.72319e-151	1.59404e-149	RGL1
ENSG00000133106	2307.16	6.61086	0.252525	26.179	4.60462e-151	1.96764e-149	EPSTI1
ENSG00000131475	958.422	-1.67083	0.0638266	-26.1776	4.78574e-151	2.04112e-149	VPS25
ENSG00000234127	3337.73	1.34909	0.0515664	26.1621	7.17316e-151	3.05352e-149	TRIM26
ENSG00000137959	11284.6	7.04204	0.269764	26.1045	3.24414e-150	1.37836e-148	IFI44L
ENSG00000132646	5005.61	-1.079	0.041336	-26.1032	3.35442e-150	1.4225e-148	PCNA
ENSG00000178980	3669.59	-1.22888	0.0471019	-26.0898	4.76565e-150	2.01713e-148	SELENOW
ENSG00000171408	2160.78	-1.48083	0.0568042	-26.069	8.19657e-150	3.46274e-148	PDE7B
ENSG00000198844	4233.38	-1.37215	0.0526908	-26.0415	1.67993e-149	7.08365e-148	ARHGEF15
ENSG00000147862	5099.54	-1.07082	0.0412953	-25.9308	2.99237e-148	1.25939e-146	NFIB
ENSG00000102755	28563.4	-0.842507	0.0324982	-25.9247	3.50455e-148	1.47217e-146	FLT1
ENSG00000164164	7248.64	0.967225	0.0373186	25.918	4.17094e-148	1.74882e-146	OTUD4
ENSG00000006459	1215.79	1.77142	0.0683626	25.912	4.87174e-148	2.03882e-146	KDM7A
ENSG00000160789	22061.6	-0.942603	0.0364008	-25.8951	7.55394e-148	3.15539e-146	LMNA
ENSG00000010292	4311.68	-1.6683	0.0644413	-25.8887	8.92964e-148	3.72308e-146	NCAPD2
ENSG00000126561	1177.4	2.18793	0.0846359	25.8511	2.36419e-147	9.83875e-146	STAT5A
ENSG00000150991	49874.9	-0.501155	0.0194096	-25.8199	5.29697e-147	2.20027e-145	UBC
ENSG00000224470	5619.95	1.27161	0.0492613	25.8135	6.25951e-147	2.59526e-145	ATXN1L
ENSG00000168016	1312.48	2.20026	0.0852405	25.8124	6.43735e-147	2.66404e-145	TRANK1
ENSG00000265972	1123.5	1.5236	0.0591261	25.7686	1.9936e-146	8.23506e-145	TXNIP
ENSG00000137767	1147	1.41612	0.0549893	25.7527	3.00696e-146	1.2398e-144	SQOR
ENSG00000184575	9950.63	1.08583	0.0422272	25.7139	8.17312e-146	3.36365e-144	XPOT
ENSG00000170540	10715.1	-0.976045	0.0379699	-25.7057	1.00852e-145	4.14291e-144	ARL6IP1
ENSG00000157227	40664.9	-0.89989	0.0350341	-25.6861	1.6706e-145	6.85007e-144	MMP14
ENSG00000205336	5413.27	-1.02678	0.0400525	-25.6359	6.08008e-145	2.48848e-143	ADGRG1
ENSG00000110047	10055.5	1.05328	0.0411427	25.6008	1.49591e-144	6.11129e-143	EHD1
ENSG00000164109	1841.11	-1.87353	0.0732575	-25.5746	2.9228e-144	1.19188e-142	MAD2L1
ENSG00000130300	369.199	-3.8832	0.15193	-25.5591	4.3532e-144	1.77194e-142	PLVAP
ENSG00000113368	4353.52	-1.354	0.0529958	-25.5491	5.61978e-144	2.28333e-142	LMNB1
ENSG00000129351	17476.5	-0.594474	0.0232725	-25.544	6.40214e-144	2.59647e-142	ILF3
ENSG00000168685	1327.18	2.73193	0.107066	25.5162	1.30284e-143	5.27426e-142	IL7R
ENSG00000065328	941.084	-2.26159	0.0886963	-25.4982	2.06644e-143	8.35035e-142	MCM10
ENSG00000030582	19100	0.840404	0.0330491	25.429	1.2062e-142	4.86537e-141	GRN
ENSG00000108622	12249.3	-0.709625	0.0279533	-25.3861	3.59342e-142	1.44684e-140	ICAM2
ENSG00000174804	20021.2	-0.585212	0.0230902	-25.3446	1.02982e-141	4.13896e-140	FZD4
ENSG00000140853	1067.86	2.7719	0.109609	25.289	4.21719e-141	1.69188e-139	NLRC5
ENSG00000225614	1191.36	1.59077	0.0629201	25.2825	4.9798e-141	1.99424e-139	ZNF469
ENSG00000171241	2530.1	-1.78848	0.0707534	-25.2776	5.63473e-141	2.25248e-139	SHCBP1
ENSG00000143321	18217.7	0.727635	0.0288206	25.247	1.2215e-140	4.87421e-139	HDGF
ENSG00000099860	3092	1.35458	0.0536872	25.2309	1.83623e-140	7.3141e-139	GADD45B
ENSG00000091527	23792.2	0.722536	0.0286399	25.2283	1.9596e-140	7.79159e-139	CDV3
ENSG00000137393	2825.42	-1.10257	0.0437474	-25.2031	3.70555e-140	1.47075e-138	RNF144B
ENSG00000196387	969.953	1.69002	0.0673435	25.0955	5.56917e-139	2.2065e-137	ZNF140
ENSG00000172432	3643.8	0.98985	0.0394848	25.0691	1.07971e-138	4.27022e-137	GTPBP2
ENSG00000117650	606.087	-2.16377	0.0863197	-25.067	1.13974e-138	4.49966e-137	NEK2
ENSG00000153879	3786.74	1.34615	0.0537574	25.0413	2.17345e-138	8.56553e-137	CEBPG
ENSG00000136231	10799.4	-0.694589	0.027774	-25.0086	4.93015e-138	1.93954e-136	IGF2BP3
ENSG00000123080	367.629	-3.433	0.13757	-24.9547	1.89931e-137	7.4588e-136	CDKN2C
ENSG00000151640	1316.32	1.66793	0.0669154	24.926	3.8911e-137	1.52539e-135	DPYSL4
ENSG00000133466	1091.43	-1.746	0.0700591	-24.9218	4.32293e-137	1.69171e-135	C1QTNF6
ENSG00000102524	486.126	6.80659	0.273329	24.9025	6.98274e-137	2.7278e-135	TNFSF13B
ENSG00000115963	7574.75	0.683088	0.0274307	24.9023	7.03044e-137	2.74162e-135	RND3
ENSG00000034152	2923.2	1.15623	0.0464664	24.8832	1.13108e-136	4.4031e-135	MAP2K3
ENSG00000139354	1232.49	-1.89352	0.0761016	-24.8815	1.17971e-136	4.58442e-135	GAS2L3
ENSG00000171812	327.719	3.61161	0.145202	24.873	1.45881e-136	5.65918e-135	COL8A2
ENSG00000079257	619.763	-2.2627	0.091074	-24.8447	2.9541e-136	1.14399e-134	LXN
ENSG00000081189	2522.17	-1.54275	0.0621331	-24.8298	4.27309e-136	1.65192e-134	MEF2C
ENSG00000164659	1440.87	-1.74376	0.0702301	-24.8292	4.33411e-136	1.67261e-134	ELAPOR2
ENSG00000153904	8602.61	0.772463	0.0311225	24.82	5.448e-136	2.09884e-134	DDAH1
ENSG00000101868	984.615	-1.5744	0.0634538	-24.8117	6.698e-136	2.57596e-134	POLA1
ENSG00000137804	2033.57	-2.52577	0.101845	-24.8001	8.94929e-136	3.43585e-134	NUSAP1
ENSG00000177119	10151.4	-0.748456	0.0301969	-24.7859	1.27339e-135	4.88045e-134	ANO6
ENSG00000105968	4257.97	-0.911674	0.0367852	-24.7837	1.34271e-135	5.13729e-134	H2AZ2
ENSG00000175220	2454.61	-1.14916	0.0465103	-24.7077	8.84753e-135	3.37933e-133	ARHGAP1
ENSG00000167460	52937.1	-0.569346	0.0230478	-24.7028	9.97097e-135	3.80192e-133	TPM4
ENSG00000234745	10635.8	5.19248	0.21056	24.6604	2.84736e-134	1.08384e-132	HLA-B
ENSG00000184992	1181.87	-1.42472	0.0578221	-24.6398	4.73675e-134	1.79996e-132	BRI3BP
ENSG00000134470	1051.92	1.72476	0.0700141	24.6344	5.4045e-134	2.05022e-132	IL15RA
ENSG00000140941	15944.9	0.800159	0.0325139	24.6097	9.93705e-134	3.76326e-132	MAP1LC3B
ENSG00000213719	20211.6	-0.510811	0.0207604	-24.605	1.11613e-133	4.21974e-132	CLIC1
ENSG00000261371	62028.7	-0.616267	0.025081	-24.5711	2.5726e-133	9.70973e-132	PECAM1
ENSG00000113758	10581.5	-0.85833	0.0349373	-24.5677	2.79858e-133	1.05448e-131	DBN1
ENSG00000128591	24405.1	0.869643	0.035433	24.5433	5.10286e-133	1.91947e-131	FLNC
ENSG00000163041	6253.35	-0.889661	0.0362642	-24.5328	6.60679e-133	2.48099e-131	H3-3A
ENSG00000087586	1671.24	-1.74712	0.0713006	-24.5036	1.35188e-132	5.06808e-131	AURKA
ENSG00000177054	2617.76	-1.19221	0.048687	-24.4871	2.02465e-132	7.57748e-131	ZDHHC13
ENSG00000113810	6784.69	-1.42986	0.0584218	-24.4748	2.74346e-132	1.02505e-130	SMC4
ENSG00000272325	3538.04	-1.14305	0.0467188	-24.4665	3.35551e-132	1.25164e-130	NUDT3
ENSG00000142627	12065.7	0.538994	0.022037	24.4586	4.07544e-132	1.51764e-130	EPHA2
ENSG00000079459	12515.9	-0.80728	0.0330288	-24.4417	6.17047e-132	2.29397e-130	FDFT1
ENSG00000239713	331.919	3.11316	0.127515	24.4141	1.21059e-131	4.49308e-130	APOBEC3G
ENSG00000173530	3313.12	-1.1901	0.048798	-24.3883	2.27894e-131	8.44417e-130	TNFRSF10D
ENSG00000143479	1355.01	1.70197	0.069816	24.3779	2.93546e-131	1.08588e-129	DYRK3
ENSG00000110218	2127.89	1.03881	0.0426322	24.3669	3.84032e-131	1.41825e-129	PANX1
ENSG00000152229	938.082	1.60867	0.0660226	24.3654	3.98101e-131	1.46777e-129	PSTPIP2
ENSG00000180964	1832.67	-1.21186	0.049783	-24.3429	6.89356e-131	2.53742e-129	TCEAL8
ENSG00000173207	1702.77	-1.2385	0.0509044	-24.3298	9.48305e-131	3.48483e-129	CKS1B
ENSG00000123473	1533.09	-1.5336	0.0630398	-24.3275	1.00443e-130	3.68498e-129	STIL
ENSG00000112306	21639.8	0.719599	0.0295953	24.3146	1.37239e-130	5.02667e-129	RPS12
ENSG00000095303	664.524	-1.87461	0.0771754	-24.2902	2.48887e-130	9.10109e-129	PTGS1
ENSG00000162430	11904.8	-0.544177	0.0224145	-24.2779	3.35684e-130	1.22549e-128	SELENON
ENSG00000130821	3425.06	1.21282	0.0499988	24.257	5.58059e-130	2.034e-128	SLC6A8
ENSG00000215193	2660.81	-1.0119	0.0417416	-24.2419	8.04194e-130	2.92632e-128	PEX26
ENSG00000100034	7310.2	-0.969334	0.04004	-24.2092	1.78163e-129	6.47247e-128	PPM1F
ENSG00000109084	2190.6	-1.26539	0.0522803	-24.2039	2.02216e-129	7.33435e-128	TMEM97
ENSG00000176658	6570.7	-0.702994	0.0290563	-24.1942	2.56184e-129	9.27669e-128	MYO1D
ENSG00000132003	1010.32	1.62755	0.0673659	24.1599	5.87839e-129	2.12517e-127	ZSWIM4
ENSG00000142657	10260.3	-0.833397	0.0345077	-24.151	7.28244e-129	2.62851e-127	PGD
ENSG00000128283	4690.15	1.14702	0.047504	24.1457	8.27796e-129	2.98301e-127	CDC42EP1
ENSG00000197142	468.463	2.88788	0.119667	24.1326	1.1372e-128	4.09136e-127	ACSL5
ENSG00000137563	2115.23	-1.30733	0.054182	-24.1285	1.25525e-128	4.50878e-127	GGH
ENSG00000145990	2008.23	-1.48037	0.0613913	-24.1136	1.79881e-128	6.45083e-127	GFOD1
ENSG00000273749	6019.41	-1.52647	0.0633205	-24.1071	2.10765e-128	7.54627e-127	CYFIP1
ENSG00000143127	1859.67	-2.45608	0.101968	-24.0868	3.43875e-128	1.22924e-126	ITGA10
ENSG00000129474	3652.59	1.00617	0.041774	24.086	3.50173e-128	1.24975e-126	AJUBA
ENSG00000035499	528.201	-2.10766	0.0875118	-24.0843	3.65288e-128	1.30162e-126	DEPDC1B
ENSG00000173926	2821.94	1.14995	0.0477635	24.076	4.46219e-128	1.58746e-126	MARCHF3
ENSG00000111665	733.338	-2.62733	0.109218	-24.0558	7.25718e-128	2.57768e-126	CDCA3
ENSG00000164442	3970.97	-0.919297	0.0382484	-24.0349	1.20036e-127	4.25678e-126	CITED2
ENSG00000160211	4016.21	-0.99236	0.0412939	-24.0317	1.29861e-127	4.59792e-126	G6PD
ENSG00000117335	21139.1	-0.748867	0.0311904	-24.0095	2.21205e-127	7.81966e-126	CD46
ENSG00000173269	10421.3	-0.882577	0.0367814	-23.9952	3.12035e-127	1.10131e-125	MMRN2
ENSG00000137807	2175.37	-1.80054	0.0750787	-23.9821	4.27943e-127	1.50801e-125	KIF23
ENSG00000163374	2354.76	0.952237	0.039723	23.9719	5.45886e-127	1.92059e-125	YY1AP1
ENSG00000196262	50585.5	-0.556043	0.0232332	-23.9331	1.38426e-126	4.86258e-125	PPIA
ENSG00000085733	15364.9	0.619867	0.0259027	23.9306	1.47283e-126	5.16556e-125	CTTN
ENSG00000151725	918.921	-1.69689	0.0709289	-23.9238	1.73267e-126	6.06732e-125	CENPU
ENSG00000106636	9348.55	0.728802	0.0304756	23.9143	2.17558e-126	7.60633e-125	YKT6
ENSG00000139734	1851.23	-1.42394	0.0595468	-23.9129	2.24654e-126	7.84213e-125	DIAPH3
ENSG00000143933	18079.3	-0.74488	0.0311607	-23.9045	2.75045e-126	9.58617e-125	CALM2
ENSG00000128917	355.2	-3.01679	0.126271	-23.8914	3.75876e-126	1.308e-124	DLL4
ENSG00000169991	4392.38	1.14988	0.0481295	23.8913	3.76774e-126	1.30908e-124	IFFO2
ENSG00000198467	8188.7	0.684529	0.0286557	23.888	4.08034e-126	1.41549e-124	TPM2
ENSG00000140545	2325.75	-1.05939	0.044449	-23.8338	1.48993e-125	5.16061e-124	MFGE8
ENSG00000161800	1649.15	-1.99155	0.0835947	-23.8238	1.89162e-125	6.54177e-124	RACGAP1
ENSG00000117152	4118.31	-1.70134	0.0714447	-23.8135	2.42313e-125	8.36693e-124	RGS4
ENSG00000070831	19938.5	-0.599725	0.0252051	-23.7938	3.86967e-125	1.33411e-123	CDC42
ENSG00000115993	4021.82	-0.988176	0.0416042	-23.7518	1.05143e-124	3.61931e-123	TRAK2
ENSG00000275993	754.125	2.32447	0.097917	23.7392	1.42139e-124	4.8853e-123	SIK1B
ENSG00000120063	7237.11	0.75799	0.0319444	23.7284	1.83696e-124	6.30389e-123	GNA13
ENSG00000101844	1681.78	-1.24417	0.0525037	-23.6967	3.89532e-124	1.3347e-122	ATG4A
ENSG00000108854	11355.1	0.820341	0.0346337	23.6862	5.00278e-124	1.71154e-122	SMURF2
ENSG00000089220	5140.86	-0.793688	0.0335134	-23.6827	5.43515e-124	1.85661e-122	PEBP1
ENSG00000088832	45191.4	-0.533761	0.0225466	-23.6737	6.73004e-124	2.29542e-122	FKBP1A
ENSG00000178773	988.087	2.54565	0.107537	23.6722	6.97758e-124	2.37621e-122	CPNE7
ENSG00000134308	20684.9	-0.58245	0.0246129	-23.6644	8.38412e-124	2.85086e-122	YWHAQ
ENSG00000078237	3170.1	1.03362	0.0437305	23.6361	1.63948e-123	5.56624e-122	TIGAR
ENSG00000182551	2096.51	-1.09978	0.0465456	-23.6279	1.99101e-123	6.74948e-122	ADI1
ENSG00000152253	514.707	-2.788	0.118143	-23.5985	3.99031e-123	1.35065e-121	SPC25
ENSG00000004478	5833.8	0.89963	0.038191	23.5561	1.08715e-122	3.67423e-121	FKBP4
ENSG00000101412	666.151	-1.84763	0.07846	-23.5487	1.29569e-122	4.37243e-121	E2F1
ENSG00000184675	525.148	2.25504	0.0958183	23.5346	1.80612e-122	6.08569e-121	AMER1
ENSG00000166197	8232.59	0.686388	0.0291741	23.5273	2.14484e-122	7.2161e-121	NOLC1
ENSG00000180667	1432.06	1.39844	0.0594812	23.5106	3.17796e-122	1.06758e-120	YOD1
ENSG00000094804	1793.22	-1.43702	0.0612422	-23.4645	9.3951e-122	3.15138e-120	CDC6
ENSG00000273604	472.244	2.44081	0.10407	23.4536	1.21481e-121	4.06871e-120	EPOP
ENSG00000112658	3455.13	0.839014	0.0357772	23.4511	1.28869e-121	4.30969e-120	SRF
ENSG00000092853	1926.01	-1.60021	0.0682901	-23.4325	1.99594e-121	6.66489e-120	CLSPN
ENSG00000145623	1451.63	1.29998	0.055483	23.4303	2.09834e-121	6.99634e-120	OSMR
ENSG00000122863	3789.1	1.19704	0.051094	23.4282	2.20698e-121	7.34761e-120	CHST3
ENSG00000119681	33349.1	-0.603055	0.0257515	-23.4183	2.78362e-121	9.25358e-120	LTBP2
ENSG00000163808	605.588	-2.21593	0.0946965	-23.4003	4.24419e-121	1.40879e-119	KIF15
ENSG00000196968	1512.17	-1.33181	0.0570628	-23.3395	1.76276e-120	5.84252e-119	FUT11
ENSG00000263426	318.685	3.06579	0.131369	23.3373	1.85545e-120	6.14061e-119	RN7SL471P
ENSG00000101846	1196.61	-1.4075	0.0603373	-23.3272	2.35114e-120	7.76955e-119	STS
ENSG00000137449	1911.42	1.14026	0.0489219	23.3078	3.69089e-120	1.21788e-118	CPEB2
ENSG00000136536	4150.99	-1.03702	0.0445308	-23.2877	5.90737e-120	1.94638e-118	MARCHF7
ENSG00000132109	1326.73	1.78938	0.0769622	23.2501	1.4196e-119	4.67044e-118	TRIM21
ENSG00000213928	1278.06	1.94679	0.0837669	23.2405	1.77334e-119	5.82566e-118	IRF9
ENSG00000162063	2098.41	-0.981755	0.0422466	-23.2387	1.85241e-119	6.07646e-118	CCNF
ENSG00000070087	4659.05	-0.845839	0.0364039	-23.2349	2.02411e-119	6.62993e-118	PFN2
ENSG00000082153	21417.3	-0.880227	0.0379545	-23.1917	5.52822e-119	1.8081e-117	BZW1
ENSG00000241839	2956.72	1.05529	0.0455148	23.1856	6.35848e-119	2.07661e-117	PLEKHO2
ENSG00000135476	908.056	-1.99799	0.0861892	-23.1814	7.0108e-119	2.2863e-117	ESPL1
ENSG00000166845	1222.93	-1.47687	0.0637124	-23.1803	7.19996e-119	2.34456e-117	C18orf54
ENSG00000165806	1477.21	-1.35552	0.0585632	-23.1462	1.58643e-118	5.15845e-117	CASP7
ENSG00000239264	53669.5	-0.533375	0.0230486	-23.1413	1.77814e-118	5.7734e-117	TXNDC5
ENSG00000140943	7607.81	-0.705427	0.0304883	-23.1376	1.93783e-118	6.28273e-117	MBTPS1
ENSG00000079616	1578.84	-1.68155	0.0726771	-23.1372	1.95594e-118	6.33226e-117	KIF22
ENSG00000132436	1211.11	-1.3156	0.0568869	-23.1266	2.49855e-118	8.0772e-117	FIGNL1
ENSG00000136824	3494.3	-0.931679	0.0403289	-23.102	4.42261e-118	1.42765e-116	SMC2
ENSG00000115380	46136.2	-0.559119	0.0242058	-23.0986	4.78539e-118	1.54253e-116	EFEMP1
ENSG00000182718	94562.9	-0.533918	0.023135	-23.0784	7.62883e-118	2.45554e-116	ANXA2
ENSG00000124172	4022.14	-0.830267	0.0359838	-23.0734	8.57217e-118	2.7552e-116	ATP5F1E
ENSG00000169710	22733.5	-0.841456	0.0364834	-23.064	1.06334e-117	3.41279e-116	FASN
ENSG00000166326	9848.09	1.26651	0.0549594	23.0444	1.67275e-117	5.36096e-116	TRIM44
ENSG00000271601	3258.52	-1.13369	0.0492203	-23.0331	2.17455e-117	6.95919e-116	LIX1L
ENSG00000115163	488.323	-2.20556	0.0957713	-23.0294	2.36416e-117	7.55515e-116	CENPA
ENSG00000112584	1231.76	-1.2015	0.0522205	-23.0082	3.85992e-117	1.23175e-115	FAM120B
ENSG00000166912	3441.49	-1.19668	0.0520219	-23.0034	4.31369e-117	1.37459e-115	MTMR10
ENSG00000141668	525.204	2.76143	0.120129	22.9872	6.25649e-117	1.99083e-115	CBLN2
ENSG00000140367	1594.16	-1.36197	0.0593722	-22.9396	1.87318e-116	5.95201e-115	UBE2Q2
ENSG00000213977	7807.21	-0.677484	0.029534	-22.9391	1.89124e-116	6.00086e-115	TAX1BP3
ENSG00000063245	2809.18	-1.17548	0.0512725	-22.9262	2.54889e-116	8.07607e-115	EPN1
ENSG00000101187	520.671	2.28544	0.0997017	22.9228	2.75375e-116	8.7128e-115	SLCO4A1
ENSG00000198742	2934.54	1.04826	0.0457541	22.9106	3.63875e-116	1.14966e-114	SMURF1
ENSG00000054219	1324.48	1.55579	0.0681003	22.8456	1.61493e-115	5.09515e-114	LY75
ENSG00000197747	9186.59	-0.728265	0.0318843	-22.8409	1.80161e-115	5.6761e-114	S100A10
ENSG00000100368	2416.41	-1.0538	0.0462164	-22.8015	4.43021e-115	1.3938e-113	CSF2RB
ENSG00000155287	1032.21	1.76462	0.0773951	22.8001	4.57355e-115	1.43687e-113	SLC25A28
ENSG00000169045	19429.4	-0.545385	0.0239322	-22.7887	5.9292e-115	1.86015e-113	HNRNPH1
ENSG00000132463	6285.55	0.839149	0.0368314	22.7835	6.67983e-115	2.0927e-113	GRSF1
ENSG00000127870	2458.3	-1.38444	0.0607906	-22.774	8.30969e-115	2.59966e-113	RNF6
ENSG00000110031	1305.84	1.68617	0.0740478	22.7713	8.82144e-115	2.7559e-113	LPXN
ENSG00000101955	6896.93	-0.783842	0.0344305	-22.7659	9.97848e-115	3.11301e-113	SRPX
ENSG00000023902	4085.64	0.875064	0.0384378	22.7657	1.00321e-114	3.12536e-113	PLEKHO1
ENSG00000001630	10419.6	-0.727233	0.0319601	-22.7544	1.29776e-114	4.03735e-113	CYP51A1
ENSG00000105372	21302.4	0.658401	0.0289365	22.7533	1.3298e-114	4.13129e-113	RPS19
ENSG00000112118	4032.63	-0.712182	0.0313301	-22.7316	2.18407e-114	6.77577e-113	MCM3
ENSG00000165507	2552.27	-4.21231	0.185349	-22.7264	2.45625e-114	7.60961e-113	DEPP1
ENSG00000105939	6229.2	0.849833	0.0374215	22.7097	3.59096e-114	1.11096e-112	ZC3HAV1
ENSG00000168906	13311.2	-0.507234	0.0223466	-22.6985	4.63482e-114	1.43192e-112	MAT2A
ENSG00000123352	4009.61	0.893044	0.0393611	22.6885	5.82194e-114	1.79619e-112	SPATS2
ENSG00000163565	15280.9	0.645796	0.0284899	22.6675	9.36892e-114	2.88651e-112	IFI16
ENSG00000074527	3579.3	-1.36162	0.0601345	-22.643	1.6362e-113	5.03407e-112	NTN4
ENSG00000079785	4575.87	-1.02023	0.0451444	-22.5993	4.40593e-113	1.3537e-111	DDX1
ENSG00000143772	1634.85	-1.41649	0.062728	-22.5814	6.59917e-113	2.02477e-111	ITPKB
ENSG00000132383	4554.45	-0.871888	0.0386253	-22.573	7.98842e-113	2.44766e-111	RPA1
ENSG00000104951	815.598	1.76816	0.0783475	22.5681	8.91195e-113	2.72689e-111	IL4I1
ENSG00000163507	1614.48	-1.42669	0.0632274	-22.5644	9.68721e-113	2.96004e-111	CIP2A
ENSG00000108771	542.25	4.24656	0.188274	22.5553	1.19226e-112	3.6381e-111	DHX58
ENSG00000139926	7707	0.826669	0.036669	22.5441	1.53353e-112	4.67306e-111	FRMD6
ENSG00000175063	1111.58	-2.14193	0.0950797	-22.5277	2.22046e-112	6.7571e-111	UBE2C
ENSG00000196498	12066.6	1.11942	0.0496919	22.5271	2.25192e-112	6.84352e-111	NCOR2
ENSG00000102007	3331.94	-0.792882	0.0352141	-22.5161	2.88925e-112	8.76837e-111	PLP2
ENSG00000090861	7066.91	0.663807	0.0295266	22.4817	6.26903e-112	1.89996e-110	AARS1
ENSG00000148498	2408.17	1.45604	0.0648397	22.456	1.11814e-111	3.38415e-110	PARD3
ENSG00000119403	2693.69	-1.01941	0.0454332	-22.4377	1.68899e-111	5.10495e-110	PHF19
ENSG00000107566	2833.07	-0.859032	0.0382914	-22.4341	1.83008e-111	5.52391e-110	ERLIN1
ENSG00000198108	1228.25	1.81787	0.0810357	22.4329	1.87772e-111	5.66006e-110	CHSY3
ENSG00000147872	2988.41	0.997049	0.0444558	22.4278	2.10577e-111	6.33891e-110	PLIN2
ENSG00000128245	6371.97	-0.638064	0.0284754	-22.4075	3.32381e-111	9.99205e-110	YWHAH
ENSG00000105329	10433.7	-0.689358	0.0307737	-22.4009	3.85529e-111	1.15742e-109	TGFB1
ENSG00000115641	6498.21	0.877952	0.0392411	22.3733	7.16154e-111	2.14711e-109	FHL2
ENSG00000129353	2997.97	-1.12658	0.0504087	-22.349	1.23424e-110	3.69543e-109	SLC44A2
ENSG00000087086	68882.8	0.742951	0.0332772	22.3261	2.06049e-110	6.16103e-109	FTL
ENSG00000111247	650.041	-1.73768	0.0780596	-22.2609	8.83823e-110	2.63916e-108	RAD51AP1
ENSG00000030110	2806.52	0.958873	0.0430876	22.2541	1.03042e-109	3.07281e-108	BAK1
ENSG00000100403	10715.8	0.530001	0.0238532	22.2193	2.2354e-109	6.65726e-108	ZC3H7B
ENSG00000073712	6736.23	0.655003	0.0294841	22.2155	2.43495e-109	7.24188e-108	FERMT2
ENSG00000164949	400.943	3.16961	0.142833	22.1911	4.18883e-109	1.24415e-107	GEM
ENSG00000129195	491.637	-2.43758	0.109868	-22.1865	4.64049e-109	1.37647e-107	PIMREG
ENSG00000122966	1162.22	-2.70889	0.12234	-22.1423	1.23671e-108	3.66349e-107	CIT
ENSG00000075420	16688.1	0.542823	0.0245184	22.1394	1.31967e-108	3.90405e-107	FNDC3B
ENSG00000165480	973.256	-1.84251	0.083224	-22.1392	1.32573e-108	3.9168e-107	SKA3
ENSG00000165244	919.611	-1.5289	0.0690701	-22.1355	1.44017e-108	4.24925e-107	ZNF367
ENSG00000116489	15658.8	-0.668111	0.0302025	-22.121	1.98371e-108	5.84526e-107	CAPZA1
ENSG00000148248	13602.6	-0.479673	0.0216901	-22.1149	2.27291e-108	6.68859e-107	SURF4
ENSG00000065911	5501.24	0.861921	0.0390298	22.0837	4.53898e-108	1.33395e-106	MTHFD2
ENSG00000213551	2881.4	-0.836728	0.0379252	-22.0626	7.23675e-108	2.12399e-106	DNAJC9
ENSG00000176619	9882.78	-0.610581	0.0276984	-22.0439	1.09224e-107	3.20152e-106	LMNB2
ENSG00000198938	69397.9	-0.609507	0.0276593	-22.0363	1.29394e-107	3.78775e-106	MT-CO3
ENSG00000166949	9519.03	0.891061	0.0404438	22.0321	1.41907e-107	4.14859e-106	SMAD3
ENSG00000186480	10078.3	-0.842859	0.0382592	-22.0302	1.47784e-107	4.31474e-106	INSIG1
ENSG00000181104	24082.5	-0.591747	0.0268719	-22.021	1.81139e-107	5.28168e-106	F2R
ENSG00000127666	1364.72	1.33513	0.060634	22.0195	1.87365e-107	5.45609e-106	TICAM1
ENSG00000111640	133660	-0.412749	0.0187497	-22.0137	2.13046e-107	6.19585e-106	GAPDH
ENSG00000162073	823.617	-1.52255	0.0692719	-21.9793	4.54853e-107	1.32109e-105	PAQR4
ENSG00000117226	1296.15	1.80362	0.0820773	21.9747	5.03325e-107	1.45997e-105	GBP3
ENSG00000117360	2971.38	0.83446	0.0380347	21.9395	1.09187e-106	3.16303e-105	PRPF3
ENSG00000164823	2540.63	1.24177	0.0566138	21.9341	1.22749e-106	3.55129e-105	OSGIN2
ENSG00000102699	7857.89	0.663911	0.0302756	21.9289	1.37662e-106	3.97758e-105	PARP4
ENSG00000139517	1634.19	1.24658	0.0569063	21.9058	2.28834e-106	6.60333e-105	LNX2
ENSG00000197467	3850	-0.826051	0.0377098	-21.9055	2.30319e-106	6.63759e-105	COL13A1
ENSG00000111077	1734.09	-1.58521	0.0723875	-21.899	2.65812e-106	7.65059e-105	TNS2
ENSG00000106785	1352.96	1.41224	0.0645341	21.8836	3.72351e-106	1.07032e-104	TRIM14
ENSG00000065427	8758.78	0.58262	0.0266367	21.8728	4.71488e-106	1.35354e-104	KARS1
ENSG00000075702	544.228	-1.95192	0.0892584	-21.8681	5.22588e-106	1.49831e-104	WDR62
ENSG00000170323	599.477	-2.07504	0.0949869	-21.8455	8.57462e-106	2.45527e-104	FABP4
ENSG00000169826	4481.26	0.789522	0.0361607	21.8337	1.1108e-105	3.1766e-104	CSGALNACT2
ENSG00000100297	2976.39	-1.2383	0.0567166	-21.833	1.12743e-105	3.22004e-104	MCM5
ENSG00000198898	8360.7	-0.688514	0.0315443	-21.8269	1.28911e-105	3.67709e-104	CAPZA2
ENSG00000173801	3234.18	-0.988608	0.0453585	-21.7954	2.56432e-105	7.3052e-104	JUP
ENSG00000150457	5405.03	-0.803241	0.0368634	-21.7897	2.90809e-105	8.27396e-104	LATS2
ENSG00000012174	1925.07	-0.986349	0.0453478	-21.7507	6.79837e-105	1.93178e-103	MBTPS2
ENSG00000084234	69205	-0.511685	0.0235305	-21.7457	7.59348e-105	2.15496e-103	APLP2
ENSG00000106853	1527.97	-1.30405	0.0599731	-21.7438	7.89918e-105	2.23887e-103	PTGR1
ENSG00000160208	5296.52	0.666021	0.0306561	21.7256	1.1761e-104	3.3292e-103	RRP1B
ENSG00000070214	4521.24	-0.789284	0.0363331	-21.7235	1.22906e-104	3.47469e-103	SLC44A1
ENSG00000166920	321.509	6.91637	0.31854	21.7127	1.55569e-104	4.39255e-103	C15orf48
ENSG00000163638	1891.52	-1.36639	0.0629349	-21.7112	1.60747e-104	4.53303e-103	ADAMTS9
ENSG00000057608	14832.4	-0.519545	0.0239464	-21.6962	2.23011e-104	6.2809e-103	GDI2
ENSG00000115295	2589.2	1.26309	0.0582383	21.6883	2.64803e-104	7.44854e-103	CLIP4
ENSG00000149554	1479.45	-1.21579	0.0560615	-21.6867	2.73993e-104	7.69733e-103	CHEK1
ENSG00000225733	6926.2	-0.627075	0.028921	-21.6824	3.01027e-104	8.44617e-103	FGD5-AS1
ENSG00000137145	2759.49	-1.09488	0.0505386	-21.6641	4.4743e-104	1.25382e-102	DENND4C
ENSG00000108106	4987.65	-1.36669	0.0630963	-21.6603	4.85539e-104	1.3589e-102	UBE2S
ENSG00000008441	1798.86	1.19867	0.0553488	21.6566	5.26482e-104	1.47164e-102	NFIX
ENSG00000197746	59362.2	0.51764	0.023916	21.6441	6.91303e-104	1.92994e-102	PSAP
ENSG00000113140	76361.1	0.449293	0.0207583	21.644	6.92395e-104	1.93057e-102	SPARC
ENSG00000135052	11580.9	0.542399	0.0250711	21.6344	8.52551e-104	2.37416e-102	GOLM1
ENSG00000140577	2265.44	1.39575	0.0645822	21.612	1.38427e-103	3.85006e-102	CRTC3
ENSG00000143815	4883.28	-1.0292	0.0476467	-21.6007	1.76795e-103	4.91108e-102	LBR
ENSG00000185404	1663.76	1.74494	0.0807948	21.5972	1.90864e-103	5.29528e-102	SP140L
ENSG00000170689	346.138	2.71474	0.125738	21.5904	2.21113e-103	6.1269e-102	HOXB9
ENSG00000185963	4943.1	0.777115	0.0360109	21.58	2.77016e-103	7.66639e-102	BICD2
ENSG00000078804	3016.18	-1.04814	0.0486763	-21.5329	7.65546e-103	2.11602e-101	TP53INP2
ENSG00000113013	20551.7	0.664477	0.0309089	21.4979	1.62926e-102	4.49781e-101	HSPA9
ENSG00000147403	36668.7	-0.450655	0.0209734	-21.487	2.06098e-102	5.6826e-101	RPL10
ENSG00000171115	1394.56	-1.60106	0.0745441	-21.478	2.50159e-102	6.88896e-101	GIMAP8
ENSG00000132819	1937.31	0.916526	0.0426788	21.475	2.66923e-102	7.34154e-101	RBM38
ENSG00000176928	252.15	5.52551	0.257509	21.4576	3.87974e-102	1.06578e-100	GCNT4
ENSG00000133657	26622.8	1.20795	0.0563026	21.4545	4.14164e-102	1.13633e-100	ATP13A3
ENSG00000124225	1881.41	1.2469	0.0581506	21.4426	5.3488e-102	1.46573e-100	PMEPA1
ENSG00000112149	219.895	3.9159	0.183078	21.3893	1.68155e-101	4.6023e-100	CD83
ENSG00000151835	8239.77	-1.10572	0.0517175	-21.38	2.05166e-101	5.60838e-100	SACS
ENSG00000239306	2430.79	-1.01839	0.0476572	-21.3692	2.5862e-101	7.06093e-100	RBM14
ENSG00000188290	638.428	2.26796	0.10628	21.3395	4.87864e-101	1.33035e-99	HES4
ENSG00000197081	10595.5	1.27763	0.0598739	21.3387	4.96935e-101	1.35344e-99	IGF2R
ENSG00000013374	3394.81	1.18817	0.0556996	21.3318	5.75991e-101	1.56684e-99	NUB1
ENSG00000119655	4998.74	-0.901184	0.0422502	-21.3297	6.01644e-101	1.63462e-99	NPC2
ENSG00000077152	734.442	-2.03273	0.0954256	-21.3018	1.09316e-100	2.96643e-99	UBE2T
ENSG00000160285	7701	-1.09224	0.0512864	-21.2969	1.21253e-100	3.28637e-99	LSS
ENSG00000006468	665.727	-2.11803	0.0995318	-21.28	1.74028e-100	4.711e-99	ETV1
ENSG00000134108	7703.24	0.588311	0.027653	21.2748	1.94467e-100	5.25792e-99	ARL8B
ENSG00000159202	6792.83	0.787136	0.0370071	21.2698	2.1599e-100	5.83278e-99	UBE2Z
ENSG00000166974	8921.64	-0.881785	0.0414624	-21.2671	2.29094e-100	6.17917e-99	MAPRE2
ENSG00000128951	1865.24	-1.15864	0.054551	-21.2395	4.12211e-100	1.11048e-98	DUT
ENSG00000170325	1391.7	1.102	0.0518863	21.2387	4.18977e-100	1.12735e-98	PRDM10
ENSG00000105559	530.238	2.41747	0.113926	21.2197	6.27833e-100	1.68728e-98	PLEKHA4
ENSG00000204267	4882.88	1.93346	0.0911585	21.2099	7.73931e-100	2.07741e-98	TAP2
ENSG00000172572	1684.87	-1.13831	0.0536893	-21.2017	9.20749e-100	2.46854e-98	PDE3A
ENSG00000006652	3445.8	0.928764	0.0438232	21.1934	1.0985e-99	2.94154e-98	IFRD1
ENSG00000139263	2437.23	1.5392	0.0726483	21.1871	1.25719e-99	3.36245e-98	LRIG3
ENSG00000145685	3868.97	0.947858	0.0447698	21.1718	1.73817e-99	4.6433e-98	LHFPL2
ENSG00000007202	11289.4	-1.0722	0.0506579	-21.1656	1.98309e-99	5.29125e-98	KIAA0100
ENSG00000158710	24623.9	-0.514236	0.0243774	-21.0948	8.88302e-99	2.36732e-97	TAGLN2
ENSG00000114529	799.414	1.48082	0.0703129	21.0604	1.83589e-98	4.8868e-97	C3orf52
ENSG00000155090	3272.3	0.984287	0.0467519	21.0534	2.12728e-98	5.65568e-97	KLF10
ENSG00000158470	6879.46	-0.68514	0.0325538	-21.0464	2.46772e-98	6.55297e-97	B4GALT5
ENSG00000145358	727.279	-1.43488	0.0681945	-21.0409	2.76837e-98	7.34259e-97	DDIT4L
ENSG00000003056	6993.58	0.912816	0.0433842	21.0403	2.80633e-98	7.42561e-97	M6PR
ENSG00000102384	797.33	-2.07325	0.0985373	-21.0403	2.80595e-98	7.42561e-97	CENPI
ENSG00000125651	4139.39	0.785641	0.0373444	21.0377	2.96315e-98	7.83128e-97	GTF2F1
ENSG00000196776	3548.57	1.18037	0.0561238	21.0315	3.37928e-98	8.92049e-97	CD47
ENSG00000134575	623.591	-1.98245	0.0943282	-21.0165	4.63628e-98	1.22242e-96	ACP2
ENSG00000125821	1505.33	-1.00918	0.0480828	-20.9884	8.36847e-98	2.20386e-96	DTD1
ENSG00000122778	1377.6	1.10732	0.0527905	20.9758	1.09091e-97	2.86955e-96	KIAA1549
ENSG00000184677	3165.78	1.07216	0.0511304	20.9692	1.25485e-97	3.29691e-96	ZBTB40
ENSG00000140534	653.585	-1.85275	0.0883796	-20.9636	1.41025e-97	3.70083e-96	TICRR
ENSG00000158966	1710.16	1.15324	0.0550162	20.9618	1.46596e-97	3.84251e-96	CACHD1
ENSG00000143420	4883.3	-0.6764	0.0322824	-20.9526	1.77653e-97	4.65109e-96	ENSA
ENSG00000110911	3098.2	0.845672	0.0403916	20.9368	2.47488e-97	6.47182e-96	SLC11A2
ENSG00000133872	6573.76	-0.858334	0.0410247	-20.9224	3.35174e-97	8.75456e-96	SARAF
ENSG00000154839	790.877	-1.89553	0.0906588	-20.9085	4.48507e-97	1.17011e-95	SKA1
ENSG00000148019	1585.12	-1.08708	0.0520302	-20.8933	6.16289e-97	1.60595e-95	CEP78
ENSG00000170962	841.514	-1.58076	0.075705	-20.8805	8.04927e-97	2.09507e-95	PDGFD
ENSG00000161888	513.736	-2.95499	0.141601	-20.8684	1.03693e-96	2.69578e-95	SPC24
ENSG00000154640	2034.42	0.99852	0.0478846	20.8526	1.44283e-96	3.74666e-95	BTG3
ENSG00000166886	1261.13	1.61004	0.0773429	20.817	3.03863e-96	7.88136e-95	NAB2
ENSG00000072042	4773.09	-0.79371	0.0381285	-20.8167	3.05405e-96	7.91214e-95	RDH11
ENSG00000145365	1066.85	2.22828	0.107093	20.8071	3.73627e-96	9.66835e-95	TIFA
ENSG00000279117	1085.04	-1.32239	0.0635828	-20.7979	4.52121e-96	1.1686e-94	AP001972.5
ENSG00000105722	5286.96	1.06087	0.0510365	20.7865	5.73145e-96	1.4797e-94	ERF
ENSG00000079385	555.831	2.33597	0.11242	20.779	6.69992e-96	1.72773e-94	CEACAM1
ENSG00000106211	13925	-0.741747	0.035712	-20.7703	8.04047e-96	2.07102e-94	HSPB1
ENSG00000130193	1151.37	-1.34343	0.0646851	-20.7687	8.29998e-96	2.1354e-94	THEM6
ENSG00000149930	4978.42	-0.666956	0.0321189	-20.7652	8.93133e-96	2.29519e-94	TAOK2
ENSG00000033100	3823.1	-0.962047	0.0463366	-20.7622	9.51924e-96	2.44345e-94	CHPF2
ENSG00000231298	626.018	-1.57558	0.0759139	-20.7548	1.10983e-95	2.84551e-94	MANCR
ENSG00000151726	3046.1	0.814505	0.0392469	20.7534	1.14306e-95	2.92733e-94	ACSL1
ENSG00000085840	501.841	-1.97705	0.0953034	-20.7448	1.36626e-95	3.49494e-94	ORC1
ENSG00000159388	4141.35	0.851024	0.0410289	20.7421	1.44565e-95	3.69378e-94	BTG2
ENSG00000177239	3107.45	-0.809795	0.039055	-20.7347	1.68378e-95	4.29729e-94	MAN1B1
ENSG00000173040	606.405	1.69926	0.0820486	20.7104	2.79102e-95	7.11503e-94	EVC2
ENSG00000166670	2240.85	1.21309	0.0585884	20.7053	3.10361e-95	7.90288e-94	MMP10
ENSG00000171130	863.932	-1.61867	0.0782396	-20.6886	4.38511e-95	1.11533e-93	ATP6V0E2
ENSG00000131503	3629.49	0.72699	0.0351482	20.6835	4.87322e-95	1.23807e-93	ANKHD1
ENSG00000155363	4319.55	1.30988	0.0633795	20.6673	6.82763e-95	1.73262e-93	MOV10
ENSG00000008988	22534.1	0.42646	0.0206356	20.6662	6.97768e-95	1.76868e-93	RPS20
ENSG00000204386	3516.32	-0.700422	0.0339179	-20.6505	9.66392e-95	2.4468e-93	NEU1
ENSG00000125810	39518.7	-0.360095	0.0174479	-20.6383	1.24371e-94	3.14536e-93	CD93
ENSG00000182004	1545.22	-2.55997	0.124101	-20.6282	1.53206e-94	3.87022e-93	SNRPE
ENSG00000129226	1940.52	1.09798	0.053255	20.6174	1.91758e-94	4.83864e-93	CD68
ENSG00000167670	1304.8	-1.30905	0.0635634	-20.5944	3.07936e-94	7.76138e-93	CHAF1A
ENSG00000162458	16160.2	1.03443	0.0503155	20.5588	6.41574e-94	1.61523e-92	FBLIM1
ENSG00000091651	959.233	-1.34796	0.0655865	-20.5524	7.33172e-94	1.84376e-92	ORC6
ENSG00000100219	3906.27	0.729194	0.035504	20.5384	9.77453e-94	2.4553e-92	XBP1
ENSG00000243649	247.223	4.26769	0.207921	20.5255	1.27386e-93	3.19627e-92	CFB
ENSG00000135631	5997.37	0.966341	0.0471244	20.5062	1.89727e-93	4.7551e-92	RAB11FIP5
ENSG00000100243	8826.39	-0.664934	0.032428	-20.5049	1.94483e-93	4.86885e-92	CYB5R3
ENSG00000037474	6090.4	0.763253	0.0372489	20.4906	2.61143e-93	6.53034e-92	NSUN2
ENSG00000164161	71847.5	-1.02908	0.0502418	-20.4825	3.08597e-93	7.70836e-92	HHIP
ENSG00000049249	324.831	7.65835	0.373912	20.4817	3.13647e-93	7.82574e-92	TNFRSF9
ENSG00000168884	2204.91	0.994151	0.048543	20.4798	3.25873e-93	8.1217e-92	TNIP2
ENSG00000145349	2524.1	1.22357	0.0597604	20.4745	3.63339e-93	9.04536e-92	CAMK2D
ENSG00000154146	840.98	-1.41751	0.0692502	-20.4693	4.04005e-93	1.00465e-91	NRGN
ENSG00000102760	862.56	-1.68506	0.0823649	-20.4585	5.04985e-93	1.25437e-91	RGCC
ENSG00000082781	4908.98	-1.23149	0.0601953	-20.4583	5.066e-93	1.25698e-91	ITGB5
ENSG00000140830	1047.65	1.49549	0.0731166	20.4535	5.59015e-93	1.38549e-91	TXNL4B
ENSG00000091129	17804	0.659703	0.0322713	20.4424	7.02167e-93	1.73835e-91	NRCAM
ENSG00000065054	4360.56	-0.909279	0.0445054	-20.4308	8.90978e-93	2.20334e-91	SLC9A3R2
ENSG00000205269	708.743	-1.78718	0.0875631	-20.4102	1.35613e-92	3.34992e-91	TMEM170B
ENSG00000160803	3569.52	0.76786	0.037639	20.4007	1.64978e-92	4.07079e-91	UBQLN4
ENSG00000159348	716.419	-1.69244	0.0829979	-20.3914	1.99373e-92	4.91405e-91	CYB5R1
ENSG00000176407	3741.51	1.09342	0.053704	20.36	3.78224e-92	9.312e-91	KCMF1
ENSG00000100526	419.949	-2.40516	0.118141	-20.3585	3.90745e-92	9.60966e-91	CDKN3
ENSG00000145632	12460	0.798844	0.0392423	20.3567	4.04889e-92	9.94653e-91	PLK2
ENSG00000101210	379.063	2.8194	0.138505	20.3559	4.11268e-92	1.00921e-90	EEF1A2
ENSG00000165716	3525.41	-0.906372	0.0445591	-20.3409	5.59106e-92	1.37049e-90	DIPK1B
ENSG00000146232	1079.9	1.56178	0.0768257	20.3288	7.14908e-92	1.75047e-90	NFKBIE
ENSG00000128272	10009.3	0.580701	0.0285826	20.3166	9.17198e-92	2.24331e-90	ATF4
ENSG00000006530	1177.44	-1.21083	0.0596401	-20.3022	1.22942e-91	3.00367e-90	AGK
ENSG00000116663	324.929	2.75976	0.135983	20.2949	1.42659e-91	3.48156e-90	FBXO6
ENSG00000135862	30622.9	0.693404	0.0341868	20.2828	1.82382e-91	4.44614e-90	LAMC1
ENSG00000152465	6584.42	-0.769641	0.0379502	-20.2803	1.9195e-91	4.67427e-90	NMT2
ENSG00000106688	459.294	-1.95488	0.0964489	-20.2686	2.43593e-91	5.9254e-90	SLC1A1
ENSG00000131473	25120.4	-0.43368	0.0214188	-20.2476	3.72746e-91	9.05715e-90	ACLY
ENSG00000147324	2575.82	1.4036	0.0694031	20.2238	6.03884e-91	1.46575e-89	MFHAS1
ENSG00000130066	7573.53	0.593451	0.0293492	20.2203	6.48676e-91	1.57276e-89	SAT1
ENSG00000080839	1194.78	-1.7137	0.0847727	-20.2153	7.18756e-91	1.74078e-89	RBL1
ENSG00000144655	1437.17	1.65071	0.0816851	20.2082	8.2883e-91	2.00519e-89	CSRNP1
ENSG00000137168	1540.24	-1.18875	0.0588542	-20.1983	1.01396e-90	2.45042e-89	PPIL1
ENSG00000151503	1976.37	-1.2758	0.0632011	-20.1863	1.29141e-90	3.11756e-89	NCAPD3
ENSG00000131844	2462.17	1.00669	0.049907	20.1713	1.75109e-90	4.22268e-89	MCCC2
ENSG00000164930	4166.59	0.927213	0.0459803	20.1655	1.9687e-90	4.74232e-89	FZD6
ENSG00000105499	1082.17	2.14757	0.106522	20.1608	2.16213e-90	5.20264e-89	PLA2G4C
ENSG00000152795	9469.94	-0.58821	0.0291816	-20.1569	2.34277e-90	5.63122e-89	HNRNPDL
ENSG00000168994	3480.06	0.801793	0.0397988	20.1462	2.90775e-90	6.98174e-89	PXDC1
ENSG00000138095	12168.5	0.873087	0.0433389	20.1456	2.94292e-90	7.05857e-89	LRPPRC
ENSG00000166592	256.429	6.56198	0.325736	20.1451	2.97348e-90	7.12421e-89	RRAD
ENSG00000180530	4829.67	1.62188	0.0805118	20.1446	3.00007e-90	7.18021e-89	NRIP1
ENSG00000165280	26361	-0.599586	0.029801	-20.1196	4.96592e-90	1.18724e-88	VCP
ENSG00000091317	8521.02	-0.797685	0.0396808	-20.1025	7.01173e-90	1.67456e-88	CMTM6
ENSG00000035403	22429.8	0.494639	0.0246254	20.0865	9.68207e-90	2.30982e-88	VCL
ENSG00000121957	793.717	-1.91139	0.0951947	-20.0787	1.13223e-89	2.69825e-88	GPSM2
ENSG00000169682	3762.43	0.748395	0.0373058	20.0611	1.61537e-89	3.84551e-88	SPNS1
ENSG00000080986	1039.15	-2.26931	0.113142	-20.0572	1.74573e-89	4.15141e-88	NDC80
ENSG00000183853	5407.32	0.59212	0.0295218	20.057	1.75194e-89	4.16174e-88	KIRREL1
ENSG00000124222	3621.95	-0.955065	0.0476531	-20.042	2.36922e-89	5.6221e-88	STX16
ENSG00000134508	1957.65	1.24126	0.0619503	20.0364	2.65255e-89	6.28775e-88	CABLES1
ENSG00000134574	2180.81	-0.928502	0.0463624	-20.0271	3.19972e-89	7.57675e-88	DDB2
ENSG00000151694	5731.41	0.867226	0.0433234	20.0175	3.87735e-89	9.17159e-88	ADAM17
ENSG00000135451	694.374	-1.58915	0.0793974	-20.0151	4.06912e-89	9.61502e-88	TROAP
ENSG00000162616	4109.52	-0.907012	0.0453468	-20.0017	5.32624e-89	1.25722e-87	DNAJB4
ENSG00000001561	831.092	-1.31862	0.0659666	-19.9892	6.83258e-89	1.61107e-87	ENPP4
ENSG00000167987	1585.46	1.01862	0.0509948	19.975	9.08644e-89	2.14026e-87	VPS37C
ENSG00000196517	250.191	3.58444	0.179459	19.9736	9.33832e-89	2.19726e-87	SLC6A9
ENSG00000146373	2135.19	1.85075	0.0926887	19.9673	1.05954e-88	2.49043e-87	RNF217
ENSG00000170522	2053.77	-1.85655	0.093077	-19.9464	1.61214e-88	3.78531e-87	ELOVL6
ENSG00000100767	460.772	3.00185	0.150503	19.9454	1.64264e-88	3.85287e-87	PAPLN
ENSG00000099260	3790.5	-0.813873	0.0408349	-19.9308	2.19906e-88	5.15256e-87	PALMD
ENSG00000128567	82365.9	-0.63673	0.0320158	-19.888	5.17393e-88	1.21101e-86	PODXL
ENSG00000186871	528.662	-1.99017	0.100085	-19.8848	5.51002e-88	1.28833e-86	ERCC6L
ENSG00000185818	219.632	4.01857	0.202199	19.8743	6.79329e-88	1.58671e-86	NAT8L
ENSG00000196584	542.116	-1.94568	0.0979337	-19.8673	7.81033e-88	1.82236e-86	XRCC2
ENSG00000060138	20000	0.452658	0.0228144	19.8409	1.32203e-87	3.08143e-86	YBX3
ENSG00000111144	2380.22	-0.867214	0.0437362	-19.8283	1.69615e-87	3.94929e-86	LTA4H
ENSG00000133318	5863.93	-0.643233	0.0324426	-19.8268	1.74925e-87	4.0687e-86	RTN3
ENSG00000258791	513.873	2.29295	0.11568	19.8216	1.94001e-87	4.50769e-86	LINC00520
ENSG00000146457	4541.97	0.678306	0.0342255	19.8187	2.05283e-87	4.76487e-86	WTAP
ENSG00000196586	6360.95	-0.632049	0.0319038	-19.8111	2.38837e-87	5.53794e-86	MYO6
ENSG00000112531	14397.8	0.861094	0.0434965	19.7969	3.16767e-87	7.33729e-86	QKI
ENSG00000157593	2006.3	-1.06808	0.0539703	-19.7901	3.62051e-87	8.3775e-86	SLC35B2
ENSG00000148516	5777.16	-0.898139	0.0453969	-19.7841	4.07739e-87	9.42489e-86	ZEB1
ENSG00000122786	28066.7	0.837671	0.0423415	19.7837	4.11387e-87	9.49938e-86	CALD1
ENSG00000116237	6175.74	-0.672649	0.034017	-19.7739	4.99924e-87	1.15319e-85	ICMT
ENSG00000170775	648.174	1.41466	0.0715589	19.7691	5.49039e-87	1.26517e-85	GPR37
ENSG00000178726	1519.64	-1.0813	0.0547316	-19.7564	7.07048e-87	1.6276e-85	THBD
ENSG00000169604	1749.39	-1.27325	0.064449	-19.756	7.1275e-87	1.63903e-85	ANTXR1
ENSG00000157404	268.034	-4.15	0.210284	-19.7352	1.07507e-86	2.46968e-85	KIT
ENSG00000166833	6850.68	1.11383	0.0564483	19.7318	1.15008e-86	2.63927e-85	NAV2
ENSG00000112541	2480.35	1.13179	0.0573595	19.7314	1.15811e-86	2.65496e-85	PDE10A
ENSG00000099290	6160.25	1.02309	0.0518622	19.727	1.26359e-86	2.8938e-85	WASHC2A
ENSG00000049323	7737.78	-0.688807	0.0349499	-19.7084	1.82479e-86	4.17475e-85	LTBP1
ENSG00000149636	859.48	-1.89741	0.0963329	-19.6963	2.31745e-86	5.29642e-85	DSN1
ENSG00000093009	801.324	-2.18663	0.111032	-19.6938	2.43839e-86	5.56713e-85	CDC45
ENSG00000125827	2703.41	-0.975906	0.0495605	-19.6912	2.56544e-86	5.85119e-85	TMX4
ENSG00000102271	2623.59	-0.922788	0.0469215	-19.6666	4.16601e-86	9.49203e-85	KLHL4
ENSG00000146072	2934.05	-0.836693	0.042545	-19.6661	4.20993e-86	9.58232e-85	TNFRSF21
ENSG00000089327	3257.28	-0.811552	0.0412846	-19.6575	4.98604e-86	1.13373e-84	FXYD5
ENSG00000071539	1637.3	-1.44773	0.0736519	-19.6563	5.10142e-86	1.15878e-84	TRIP13
ENSG00000083799	3147.36	1.30639	0.0664774	19.6517	5.591e-86	1.2687e-84	CYLD
ENSG00000265681	22673.6	-0.393783	0.020049	-19.641	6.89946e-86	1.56402e-84	RPL17
ENSG00000177606	6254.06	-0.838378	0.0426874	-19.64	7.04543e-86	1.59548e-84	JUN
ENSG00000103381	5723.61	0.843197	0.0429397	19.6368	7.50456e-86	1.69773e-84	CPPED1
ENSG00000107863	13625.5	0.840649	0.0428162	19.6339	7.93804e-86	1.79398e-84	ARHGAP21
ENSG00000150995	1363.65	1.34067	0.0683199	19.6234	9.76532e-86	2.20471e-84	ITPR1
ENSG00000168916	955.727	-1.46187	0.0745073	-19.6205	1.03362e-85	2.33124e-84	ZNF608
ENSG00000130294	347.449	3.96272	0.202053	19.6123	1.2149e-85	2.73733e-84	KIF1A
ENSG00000005022	9618.95	-0.558197	0.0284752	-19.6029	1.4607e-85	3.28783e-84	SLC25A5
ENSG00000064932	3260.17	1.14641	0.0585392	19.5837	2.13001e-85	4.78951e-84	SBNO2
ENSG00000168028	40378.1	0.372255	0.0190357	19.5557	3.69256e-85	8.29468e-84	RPSA
ENSG00000170876	6007.88	0.761868	0.0389593	19.5555	3.70447e-85	8.31307e-84	TMEM43
ENSG00000169047	228.664	4.69577	0.240384	19.5344	5.59536e-85	1.25437e-83	IRS1
ENSG00000107758	1978.89	-0.984212	0.0504213	-19.5198	7.45678e-85	1.66999e-83	PPP3CB
ENSG00000010278	30247.2	-0.590225	0.0302534	-19.5094	9.13944e-85	2.04478e-83	CD9
ENSG00000187325	913.799	-1.81166	0.0928829	-19.5048	9.99376e-85	2.23368e-83	TAF9B
ENSG00000112742	1019.39	-2.41436	0.124029	-19.466	2.13152e-84	4.75934e-83	TTK
ENSG00000079819	4109.94	0.917571	0.0471482	19.4614	2.332e-84	5.20175e-83	EPB41L2
ENSG00000059573	3114.5	-0.791856	0.0406974	-19.4572	2.53417e-84	5.64706e-83	ALDH18A1
ENSG00000143401	3967.34	-1.79784	0.0925189	-19.4321	4.12793e-84	9.18938e-83	ANP32E
ENSG00000161091	2949.31	1.03739	0.0534	19.4268	4.57938e-84	1.01842e-82	MFSD12
ENSG00000143753	5358.93	-0.596974	0.0307722	-19.3998	7.75084e-84	1.72201e-82	DEGS1
ENSG00000151014	1200.61	1.25035	0.0644632	19.3964	8.27966e-84	1.83767e-82	NOCT
ENSG00000099194	57085.2	-0.700706	0.0361516	-19.3824	1.08571e-83	2.40734e-82	SCD
ENSG00000130818	1444.79	1.03082	0.0532183	19.3696	1.39237e-83	3.08424e-82	ZNF426
ENSG00000093000	4663	-0.93335	0.0482132	-19.3588	1.71836e-83	3.80255e-82	NUP50
ENSG00000140525	2458.07	-1.77718	0.091811	-19.3569	1.78176e-83	3.93895e-82	FANCI
ENSG00000128595	24151.8	-0.6168	0.0318917	-19.3405	2.45305e-83	5.41759e-82	CALU
ENSG00000149257	13468.4	-0.521944	0.0269956	-19.3344	2.75709e-83	6.08306e-82	SERPINH1
ENSG00000125648	1649.43	-0.930144	0.0481253	-19.3276	3.15003e-83	6.94314e-82	SLC25A23
ENSG00000005249	5026.19	-0.968879	0.0501508	-19.3193	3.6951e-83	8.13652e-82	PRKAR2B
ENSG00000120693	1693.98	1.36668	0.0707417	19.3192	3.70106e-83	8.1416e-82	SMAD9
ENSG00000138413	7158.27	-0.736835	0.0381461	-19.3162	3.9281e-83	8.63253e-82	IDH1
ENSG00000135932	7836.83	0.735585	0.0380942	19.3096	4.45919e-83	9.7804e-82	CAB39
ENSG00000144381	25831.8	0.428003	0.0221652	19.3096	4.45634e-83	9.7804e-82	HSPD1
ENSG00000188352	3681.53	-0.903035	0.0467775	-19.3049	4.8864e-83	1.07069e-81	FOCAD
ENSG00000176915	6524.38	0.734435	0.0380603	19.2966	5.73464e-83	1.25532e-81	ANKLE2
ENSG00000154978	9628.08	-0.480745	0.0249137	-19.2964	5.75843e-83	1.25929e-81	VOPP1
ENSG00000206560	3622.64	-1.22986	0.0637588	-19.2893	6.60833e-83	1.44374e-81	ANKRD28
ENSG00000168610	9311.6	0.550265	0.0285336	19.2848	7.20572e-83	1.57271e-81	STAT3
ENSG00000111348	15298.5	-0.469304	0.0243409	-19.2805	7.83513e-83	1.70841e-81	ARHGDIB
ENSG00000138944	240.985	6.66263	0.34558	19.2796	7.97672e-83	1.73758e-81	SHISAL1
ENSG00000008735	183.681	5.21668	0.270824	19.2623	1.11392e-82	2.4241e-81	MAPK8IP2
ENSG00000128594	609.68	1.84787	0.0959584	19.257	1.23253e-82	2.67961e-81	LRRC4
ENSG00000198053	4508.18	-0.625341	0.0324932	-19.2453	1.54657e-82	3.35909e-81	SIRPA
ENSG00000167721	5951.86	0.807765	0.0419737	19.2445	1.56845e-82	3.40329e-81	TSR1
ENSG00000120802	7611.35	-0.920507	0.0478864	-19.2227	2.38864e-82	5.17794e-81	TMPO
ENSG00000111252	8346.74	-0.628106	0.0326992	-19.2086	3.13643e-82	6.79236e-81	SH2B3
ENSG00000026103	1406.77	1.10772	0.0576888	19.2016	3.59161e-82	7.77055e-81	FAS
ENSG00000270607	469.7	1.69842	0.0884672	19.1983	3.82372e-82	8.26471e-81	AC009549.1
ENSG00000055163	4871.4	0.687779	0.0358348	19.193	4.23198e-82	9.13829e-81	CYFIP2
ENSG00000162413	5062.11	1.06813	0.0556768	19.1845	4.99178e-82	1.07685e-80	KLHL21
ENSG00000130402	25080.8	-0.502604	0.0261997	-19.1836	5.07874e-82	1.09455e-80	ACTN4
ENSG00000163291	3573.1	0.937281	0.0488649	19.1811	5.32657e-82	1.14686e-80	PAQR3
ENSG00000234456	2603.64	0.893948	0.0466128	19.1782	5.63362e-82	1.2118e-80	MAGI2-AS3
ENSG00000139645	7752.5	0.625396	0.0326159	19.1746	6.03213e-82	1.29627e-80	ANKRD52
ENSG00000156639	3739.07	0.954915	0.0498573	19.1529	9.14658e-82	1.96365e-80	ZFAND3
ENSG00000146834	1803.59	-1.00006	0.0522614	-19.1357	1.27338e-81	2.73116e-80	MEPCE
ENSG00000149218	1932.11	-0.96997	0.0507259	-19.1218	1.66273e-81	3.5628e-80	ENDOD1
ENSG00000197019	1029.02	1.23169	0.0644549	19.1094	2.11023e-81	4.51734e-80	SERTAD1
ENSG00000204439	1040.66	1.16144	0.0609046	19.0698	4.50236e-81	9.62891e-80	C6orf47
ENSG00000159352	3985.89	-0.661642	0.0347205	-19.0562	5.83288e-81	1.24625e-79	PSMD4
ENSG00000141522	18386.9	-0.502133	0.0263519	-19.0549	5.98366e-81	1.27724e-79	ARHGDIA
ENSG00000111445	718.575	-1.45358	0.0763413	-19.0405	7.87338e-81	1.679e-79	RFC5
ENSG00000127663	2412.58	1.00608	0.0528513	19.0361	8.56508e-81	1.82476e-79	KDM4B
ENSG00000112029	978.785	-1.6685	0.0877554	-19.013	1.33031e-80	2.83148e-79	FBXO5
ENSG00000111678	893.587	-1.29687	0.0682167	-19.0111	1.38138e-80	2.93738e-79	C12orf57
ENSG00000176208	540.969	-1.64915	0.0867549	-19.0092	1.42984e-80	3.03751e-79	ATAD5
ENSG00000141580	4742.04	0.811737	0.0427875	18.9714	2.94079e-80	6.24142e-79	WDR45B
ENSG00000108433	4488.14	0.943218	0.0497827	18.9467	4.69987e-80	9.96533e-79	GOSR2
ENSG00000104549	9835.62	-0.648223	0.0342177	-18.9441	4.93746e-80	1.04592e-78	SQLE
ENSG00000178381	908.83	1.34263	0.0708837	18.9413	5.21289e-80	1.10321e-78	ZFAND2A
ENSG00000075415	22457.4	-0.686473	0.0362592	-18.9324	6.17119e-80	1.30478e-78	SLC25A3
ENSG00000105538	2922.16	-0.870143	0.0459625	-18.9316	6.26691e-80	1.32377e-78	RASIP1
ENSG00000029153	4444.03	0.676787	0.0357569	18.9274	6.77663e-80	1.43008e-78	ARNTL2
ENSG00000160075	4402.53	0.632677	0.0334273	18.927	6.83848e-80	1.44177e-78	SSU72
ENSG00000120437	5375.13	-1.15585	0.0610793	-18.9238	7.26874e-80	1.53103e-78	ACAT2
ENSG00000198668	18041.6	-0.578995	0.0306231	-18.9071	9.96246e-80	2.09644e-78	CALM1
ENSG00000110921	1013.09	-1.25423	0.0663605	-18.9003	1.1347e-79	2.38555e-78	MVK
ENSG00000183087	1230.59	-1.04842	0.0554777	-18.898	1.1838e-79	2.48642e-78	GAS6
ENSG00000182504	719.438	-1.31027	0.0693406	-18.8961	1.227e-79	2.57474e-78	CEP97
ENSG00000128203	317.677	2.20019	0.116455	18.8931	1.29977e-79	2.72487e-78	ASPHD2
ENSG00000101447	1139.31	-1.85931	0.0984259	-18.8905	1.36655e-79	2.86219e-78	FAM83D
ENSG00000172466	5116.85	0.66387	0.0351753	18.8732	1.89451e-79	3.96425e-78	ZNF24
ENSG00000160200	1755.01	1.00581	0.0533014	18.8702	2.00595e-79	4.1935e-78	CBS
ENSG00000111670	3327.55	-0.732414	0.0388198	-18.867	2.12939e-79	4.44739e-78	GNPTAB
ENSG00000124019	1513.18	-1.29148	0.0684979	-18.8543	2.71071e-79	5.65623e-78	FAM124B
ENSG00000139083	2493.79	1.01148	0.0536801	18.8428	3.36539e-79	7.01575e-78	ETV6
ENSG00000148926	747.712	-1.5126	0.0803366	-18.8283	4.42604e-79	9.21823e-78	ADM
ENSG00000167635	7380.29	0.716292	0.0380554	18.8223	4.95611e-79	1.03126e-77	ZNF146
ENSG00000160209	3995.16	1.17456	0.0624335	18.813	5.91375e-79	1.22938e-77	PDXK
ENSG00000186193	1028.92	-1.47473	0.0784451	-18.7995	7.61705e-79	1.58199e-77	SAPCD2
ENSG00000196628	10809.7	-0.748378	0.0398204	-18.7938	8.48389e-79	1.76039e-77	TCF4
ENSG00000109906	193.834	-2.95507	0.157299	-18.7864	9.76065e-79	2.02343e-77	ZBTB16
ENSG00000006704	1481.35	1.60841	0.0856294	18.7834	1.032e-78	2.1374e-77	GTF2IRD1
ENSG00000185352	766.313	-1.73666	0.092474	-18.78	1.10181e-78	2.27987e-77	HS6ST3
ENSG00000076248	1665.14	-0.900094	0.0479782	-18.7605	1.58965e-78	3.28627e-77	UNG
ENSG00000167508	3101.25	-1.22092	0.0651092	-18.7519	1.86939e-78	3.86098e-77	MVD
ENSG00000114554	3455.39	0.902318	0.0481662	18.7334	2.6439e-78	5.45558e-77	PLXNA1
ENSG00000181467	5695.26	0.58229	0.0311016	18.7222	3.26592e-78	6.73287e-77	RAP2B
ENSG00000110042	233.67	5.90698	0.315533	18.7206	3.36208e-78	6.9247e-77	DTX4
ENSG00000166224	1949.86	1.31095	0.0700785	18.7069	4.34673e-78	8.94447e-77	SGPL1
ENSG00000134371	4013.77	0.828605	0.0442986	18.705	4.50663e-78	9.26497e-77	CDC73
ENSG00000137710	11388.1	-0.655759	0.0350656	-18.7009	4.86533e-78	9.99319e-77	RDX
ENSG00000096968	1336.84	1.07644	0.0575907	18.6913	5.83157e-78	1.19668e-76	JAK2
ENSG00000171155	1814.29	-0.821746	0.0439746	-18.6868	6.3381e-78	1.29943e-76	C1GALT1C1
ENSG00000136869	6213.41	-0.856838	0.0458574	-18.6848	6.57643e-78	1.34705e-76	TLR4
ENSG00000148606	3499.33	0.737141	0.0395033	18.6602	1.04278e-77	2.13396e-76	POLR3A
ENSG00000186767	443.166	-2.28409	0.122419	-18.658	1.0869e-77	2.22222e-76	SPIN4
ENSG00000137200	2974.58	0.937757	0.0502658	18.656	1.12971e-77	2.30763e-76	CMTR1
ENSG00000089053	4618.69	-0.973904	0.0522187	-18.6505	1.25125e-77	2.55356e-76	ANAPC5
ENSG00000136379	872.077	1.26203	0.0677061	18.6399	1.52581e-77	3.11103e-76	ABHD17C
ENSG00000198604	6977.42	0.692817	0.0371992	18.6245	2.034e-77	4.14342e-76	BAZ1A
ENSG00000159840	19154.6	0.609991	0.0327795	18.6089	2.71949e-77	5.53476e-76	ZYX
ENSG00000070770	6347.6	0.827493	0.0444777	18.6047	2.94471e-77	5.98766e-76	CSNK2A2
ENSG00000101003	1272.63	-1.33776	0.0719583	-18.5907	3.81976e-77	7.7599e-76	GINS1
ENSG00000180628	4551.32	0.909211	0.0489997	18.5554	7.3713e-77	1.49613e-75	PCGF5
ENSG00000072571	1418.94	-2.41274	0.130137	-18.54	9.81561e-77	1.99043e-75	HMMR
ENSG00000051341	771.427	-1.851	0.0999056	-18.5275	1.23869e-76	2.50955e-75	POLQ
ENSG00000108679	161.813	4.19733	0.226552	18.527	1.25044e-76	2.53107e-75	LGALS3BP
ENSG00000156970	1706.97	-2.11633	0.114231	-18.5267	1.25702e-76	2.54207e-75	BUB1B
ENSG00000259207	4309.18	-1.19659	0.0645998	-18.5231	1.34459e-76	2.7167e-75	ITGB3
ENSG00000105953	5623.77	-0.59289	0.0320427	-18.5031	1.94819e-76	3.93271e-75	OGDH
ENSG00000066322	4947.38	-0.750127	0.0405814	-18.4845	2.75319e-76	5.55268e-75	ELOVL1
ENSG00000159216	2754.32	1.1965	0.0648033	18.4636	4.0529e-76	8.16658e-75	RUNX1
ENSG00000153395	4809.67	-0.690213	0.0373913	-18.4592	4.40012e-76	8.85821e-75	LPCAT1
ENSG00000221968	4869.01	0.805979	0.0436773	18.453	4.92844e-76	9.91287e-75	FADS3
ENSG00000109917	3002.06	1.04044	0.0564	18.4475	5.4614e-76	1.0975e-74	ZPR1
ENSG00000147140	15203.4	-0.484719	0.0263113	-18.4225	8.67653e-76	1.74202e-74	NONO
ENSG00000165304	1891.04	-1.31432	0.0714542	-18.3939	1.47004e-75	2.94881e-74	MELK
ENSG00000180198	2857.25	-1.02586	0.0557989	-18.3849	1.73446e-75	3.47609e-74	RCC1
ENSG00000100418	5454.06	0.592762	0.0322488	18.3809	1.86956e-75	3.74348e-74	DESI1
ENSG00000211772	1613.34	-1.16025	0.0632068	-18.3565	2.93156e-75	5.86469e-74	TRBC2
ENSG00000166888	7894.22	0.705339	0.0384637	18.3378	4.1334e-75	8.26161e-74	STAT6
ENSG00000260804	288.486	-2.30875	0.12594	-18.3322	4.58394e-75	9.15393e-74	LINC01963
ENSG00000161202	3494.95	0.796737	0.0434649	18.3306	4.71836e-75	9.41394e-74	DVL3
ENSG00000110925	2731.91	0.958552	0.0523003	18.3278	4.96134e-75	9.88988e-74	CSRNP2
ENSG00000119725	2254.69	0.870905	0.0475393	18.3197	5.7663e-75	1.14842e-73	ZNF410
ENSG00000099622	4508.51	-0.840607	0.045886	-18.3195	5.78588e-75	1.15129e-73	CIRBP
ENSG00000198399	4755.06	0.795368	0.0434233	18.3166	6.10004e-75	1.21272e-73	ITSN2
ENSG00000137462	147.038	5.04463	0.275732	18.2954	9.00754e-75	1.78916e-73	TLR2
ENSG00000174564	211.89	4.5319	0.247996	18.2741	1.33176e-74	2.6429e-73	IL20RB
ENSG00000162654	2282.56	5.50836	0.301445	18.2732	1.35289e-74	2.68245e-73	GBP4
ENSG00000147604	31963.9	-0.69121	0.0378303	-18.2713	1.39963e-74	2.77267e-73	RPL7
ENSG00000101665	1230.43	4.46878	0.24462	18.2683	1.48101e-74	2.93127e-73	SMAD7
ENSG00000007968	194.367	-4.03359	0.220801	-18.268	1.48819e-74	2.94287e-73	E2F2
ENSG00000097046	578.341	-1.48855	0.0814913	-18.2664	1.53276e-74	3.02831e-73	CDC7
ENSG00000042445	2327.22	-1.16212	0.0636599	-18.2551	1.88562e-74	3.72218e-73	RETSAT
ENSG00000081760	1667.4	-0.820051	0.0449255	-18.2536	1.93744e-74	3.82108e-73	AACS
ENSG00000121892	9444.53	0.496407	0.0272033	18.2481	2.14401e-74	4.22475e-73	PDS5A
ENSG00000111341	863.96	-2.88862	0.15832	-18.2454	2.25027e-74	4.43022e-73	MGP
ENSG00000109674	267.068	-2.33089	0.127816	-18.2363	2.65879e-74	5.22988e-73	NEIL3
ENSG00000116194	218.546	5.34191	0.293084	18.2266	3.17587e-74	6.24149e-73	ANGPTL1
ENSG00000116120	2788.25	-0.729365	0.0400353	-18.2181	3.71096e-74	7.28667e-73	FARSB
ENSG00000100221	5874.86	-0.609052	0.0334521	-18.2067	4.56734e-74	8.96034e-73	JOSD1
ENSG00000172731	557.178	-1.51422	0.0831781	-18.2046	4.74541e-74	9.3015e-73	LRRC20
ENSG00000122068	6155.07	1.05951	0.058273	18.1818	7.19535e-74	1.40913e-72	FYTTD1
ENSG00000125885	929.312	-1.20437	0.0662664	-18.1746	8.20324e-74	1.6051e-72	MCM8
ENSG00000163931	13991.9	-0.464018	0.025536	-18.1711	8.73509e-74	1.70767e-72	TKT
ENSG00000167797	1179	-1.07624	0.0592758	-18.1565	1.14166e-73	2.22994e-72	CDK2AP2
ENSG00000101856	3428.2	-0.653294	0.0359941	-18.15	1.28299e-73	2.50379e-72	PGRMC1
ENSG00000181472	1902.29	0.884184	0.0487175	18.1492	1.30219e-73	2.53904e-72	ZBTB2
ENSG00000052802	12110.7	-0.740462	0.0408073	-18.1453	1.3975e-73	2.72251e-72	MSMO1
ENSG00000085662	4386.8	-0.639529	0.035246	-18.1447	1.4135e-73	2.75126e-72	AKR1B1
ENSG00000122126	1542.58	-0.917082	0.0506047	-18.1225	2.1193e-73	4.12146e-72	OCRL
ENSG00000092199	28952.1	0.506377	0.0279477	18.1187	2.2694e-73	4.40951e-72	HNRNPC
ENSG00000228526	1227.69	0.994022	0.0548664	18.1171	2.335e-73	4.53302e-72	MIR34AHG
ENSG00000110315	2260.59	-1.15184	0.0636455	-18.0977	3.32212e-73	6.44375e-72	RNF141
ENSG00000124875	185.815	5.2347	0.289269	18.0963	3.40779e-73	6.60419e-72	CXCL6
ENSG00000151718	4190.56	0.90882	0.0502357	18.0911	3.74321e-73	7.24792e-72	WWC2
ENSG00000198959	42356	-0.476277	0.0263415	-18.0808	4.51313e-73	8.73113e-72	TGM2
ENSG00000183337	3241.27	1.88571	0.104336	18.0735	5.15271e-73	9.95982e-72	BCOR
ENSG00000106003	511.004	1.96016	0.108629	18.0446	8.69395e-73	1.67902e-71	LFNG
ENSG00000105401	15680.7	0.481893	0.0267071	18.0436	8.85537e-73	1.70872e-71	CDC37
ENSG00000132530	3571.96	5.92725	0.328573	18.0394	9.56421e-73	1.8439e-71	XAF1
ENSG00000175582	7022.39	-0.832792	0.0462008	-18.0255	1.22907e-72	2.3675e-71	RAB6A
ENSG00000120690	4986.23	0.55473	0.030779	18.023	1.28511e-72	2.4733e-71	ELF1
ENSG00000136492	889.779	-1.15936	0.0643892	-18.0055	1.76553e-72	3.39499e-71	BRIP1
ENSG00000127561	150.022	3.37494	0.187689	17.9815	2.71962e-72	5.22513e-71	SYNGR3
ENSG00000197265	2226.36	0.827164	0.0460145	17.9762	2.99426e-72	5.74785e-71	GTF2E2
ENSG00000122642	4910.83	-0.693465	0.0385805	-17.9745	3.08744e-72	5.92161e-71	FKBP9
ENSG00000136158	2051.56	0.937473	0.0521596	17.9731	3.16261e-72	6.06057e-71	SPRY2
ENSG00000162817	1563.64	-0.966545	0.0538067	-17.9633	3.77729e-72	7.2323e-71	C1orf115
ENSG00000197157	13000	0.536114	0.0298871	17.938	5.95708e-72	1.13961e-70	SND1
ENSG00000163132	306.022	2.98997	0.166786	17.9269	7.26736e-72	1.38908e-70	MSX1
ENSG00000100731	3264.87	0.69363	0.0387028	17.922	7.94593e-72	1.51748e-70	PCNX1
ENSG00000147526	14263.2	-0.531066	0.0296549	-17.9082	1.0179e-71	1.94229e-70	TACC1
ENSG00000031698	7787.07	0.526991	0.0294369	17.9024	1.12979e-71	2.15395e-70	SARS1
ENSG00000120694	10879.9	0.512352	0.0286225	17.9003	1.17285e-71	2.23413e-70	HSPH1
ENSG00000166963	394.973	-1.66132	0.0928334	-17.8957	1.274e-71	2.42472e-70	MAP1A
ENSG00000179862	257.292	2.44736	0.136783	17.8923	1.35415e-71	2.57507e-70	CITED4
ENSG00000198718	1388.85	1.14494	0.0639925	17.8918	1.36658e-71	2.59651e-70	TOGARAM1
ENSG00000166086	7703.18	-0.523028	0.0292389	-17.8881	1.46025e-71	2.77211e-70	JAM3
ENSG00000013563	2924.27	-0.958074	0.0535671	-17.8855	1.5297e-71	2.9015e-70	DNASE1L1
ENSG00000164056	404.069	-1.94961	0.109177	-17.8574	2.53285e-71	4.80016e-70	SPRY1
ENSG00000134333	28373.2	-0.478502	0.0268078	-17.8494	2.92316e-71	5.53514e-70	LDHA
ENSG00000109654	1131.66	-1.6134	0.0904356	-17.8403	3.44004e-71	6.50835e-70	TRIM2
ENSG00000255302	10858.1	-0.634969	0.0355966	-17.8379	3.58925e-71	6.78491e-70	EID1
ENSG00000235750	714.373	-2.14284	0.120182	-17.83	4.13686e-71	7.81345e-70	KIAA0040
ENSG00000159023	2816.47	0.758222	0.0425598	17.8155	5.36134e-71	1.01176e-69	EPB41
ENSG00000156860	4889.93	0.828792	0.0465808	17.7926	8.07166e-71	1.52195e-69	FBRS
ENSG00000185453	644.388	1.33532	0.0750646	17.7889	8.61419e-71	1.62287e-69	ZSWIM9
ENSG00000107338	1193.74	1.33381	0.0750069	17.7825	9.6658e-71	1.81945e-69	SHB
ENSG00000088387	9442.49	-0.696831	0.0391886	-17.7815	9.83825e-71	1.85035e-69	DOCK9
ENSG00000111885	2121.22	-1.13096	0.063738	-17.7439	1.92191e-70	3.61164e-69	MAN1A1
ENSG00000131669	1233.82	1.09629	0.0617889	17.7426	1.96628e-70	3.69191e-69	NINJ1
ENSG00000157077	2235.68	0.790613	0.0445887	17.7312	2.40685e-70	4.51533e-69	ZFYVE9
ENSG00000018408	14944.5	-0.824233	0.0465762	-17.6964	4.4675e-70	8.37413e-69	WWTR1
ENSG00000172059	1420.96	1.15686	0.065439	17.6784	6.15278e-70	1.15234e-68	KLF11
ENSG00000003096	641.094	-1.92145	0.108747	-17.669	7.27038e-70	1.36051e-68	KLHL13
ENSG00000149480	8989.05	0.547017	0.0309855	17.654	9.48181e-70	1.77285e-68	MTA2
ENSG00000085449	9174.46	0.802131	0.0454429	17.6514	9.92212e-70	1.85362e-68	WDFY1
ENSG00000152558	26058.6	0.580292	0.0329189	17.6279	1.50437e-69	2.80807e-68	TMEM123
ENSG00000104320	3833.27	0.775715	0.0440488	17.6104	2.0513e-69	3.82578e-68	NBN
ENSG00000179144	431.662	-1.87286	0.106368	-17.6074	2.16318e-69	4.03106e-68	GIMAP7
ENSG00000099783	12816.3	-0.680965	0.0387054	-17.5935	2.76079e-69	5.14042e-68	HNRNPM
ENSG00000174903	7274.07	-0.517083	0.0293916	-17.5929	2.79419e-69	5.19827e-68	RAB1B
ENSG00000210082	256545	0.545334	0.0310162	17.5822	3.37118e-69	6.26647e-68	MT-RNR2
ENSG00000089234	1717.95	1.07574	0.0612016	17.577	3.69766e-69	6.8676e-68	BRAP
ENSG00000001461	1164.1	-1.45022	0.0825818	-17.561	4.90112e-69	9.0952e-68	NIPAL3
ENSG00000128944	1365.28	-1.04262	0.0594264	-17.5447	6.52843e-69	1.2105e-67	KNSTRN
ENSG00000012048	1313.01	-1.87732	0.107026	-17.5409	6.9845e-69	1.29399e-67	BRCA1
ENSG00000198561	16871.2	-0.456488	0.0260305	-17.5366	7.52384e-69	1.39275e-67	CTNND1
ENSG00000136295	17758.6	-0.470218	0.026844	-17.5167	1.06882e-68	1.97688e-67	TTYH3
ENSG00000242114	564.794	-1.44994	0.082889	-17.4925	1.6338e-68	3.01935e-67	MTFP1
ENSG00000138801	3433.05	-0.7406	0.0423463	-17.4891	1.73359e-68	3.20112e-67	PAPSS1
ENSG00000133574	1879.29	-1.19626	0.0684392	-17.4792	2.06412e-68	3.8083e-67	GIMAP4
ENSG00000178996	2213.11	0.735656	0.042102	17.4732	2.29297e-68	4.22703e-67	SNX18
ENSG00000198286	2137.14	-1.01449	0.0580917	-17.4637	2.71018e-68	4.99201e-67	CARD11
ENSG00000198517	3552.03	0.720794	0.0413065	17.4499	3.44952e-68	6.34861e-67	MAFK
ENSG00000129810	423.609	-2.00938	0.115181	-17.4455	3.72454e-68	6.8491e-67	SGO1
ENSG00000263528	1387.82	1.51541	0.0868844	17.4416	3.98534e-68	7.32265e-67	IKBKE
ENSG00000026950	552.527	1.66635	0.0955482	17.4399	4.10752e-68	7.54093e-67	BTN3A1
ENSG00000196504	8560.65	0.564442	0.0323883	17.4274	5.11618e-68	9.38499e-67	PRPF40A
ENSG00000109685	7872.23	-0.724655	0.041609	-17.4158	6.25775e-68	1.14696e-66	NSD2
ENSG00000100097	28990.3	-0.44509	0.0255577	-17.4151	6.33569e-68	1.16029e-66	LGALS1
ENSG00000108312	4949.3	0.747773	0.0429582	17.407	7.30342e-68	1.33642e-66	UBTF
ENSG00000182934	5912.18	-0.680852	0.0391635	-17.3849	1.07424e-67	1.9641e-66	SRPRA
ENSG00000162704	12646	-0.555167	0.0319406	-17.3812	1.14483e-67	2.09146e-66	ARPC5
ENSG00000131435	2666.38	1.13664	0.0654531	17.3657	1.50087e-67	2.73964e-66	PDLIM4
ENSG00000166016	159.765	2.98378	0.171845	17.3632	1.56773e-67	2.85934e-66	ABTB2
ENSG00000115355	3555.83	-0.895583	0.0515951	-17.3579	1.71921e-67	3.13306e-66	CCDC88A
ENSG00000162244	15085.5	-0.375777	0.0216583	-17.3502	1.96475e-67	3.57762e-66	RPL29
ENSG00000173812	23725.2	0.524664	0.0302957	17.3181	3.43368e-67	6.24729e-66	EIF1
ENSG00000088826	1202.45	1.40614	0.0812114	17.3146	3.64957e-67	6.63466e-66	SMOX
ENSG00000130024	2636.61	0.73939	0.0427487	17.2962	5.02328e-67	9.12453e-66	PHF10
ENSG00000198440	355.005	1.82543	0.105567	17.2918	5.42643e-67	9.84881e-66	ZNF583
ENSG00000111275	1969.59	-1.07346	0.0621105	-17.2831	6.30595e-67	1.14358e-65	ALDH2
ENSG00000121966	686.678	-1.80214	0.104297	-17.2789	6.78761e-67	1.22993e-65	CXCR4
ENSG00000205542	69660.9	-0.444276	0.0257154	-17.2766	7.0534e-67	1.27706e-65	TMSB4X
ENSG00000112079	2467.58	0.834809	0.0483409	17.2692	8.02374e-67	1.45156e-65	STK38
ENSG00000142669	9076.83	-0.529906	0.030723	-17.2479	1.16078e-66	2.09825e-65	SH3BGRL3
ENSG00000100029	5608.13	0.551635	0.0319956	17.241	1.30794e-66	2.36234e-65	PES1
ENSG00000127824	455.412	-2.55217	0.148144	-17.2276	1.64826e-66	2.97461e-65	TUBA4A
ENSG00000135114	923.024	6.35691	0.369163	17.2198	1.88614e-66	3.40114e-65	OASL
ENSG00000133935	2328.87	-0.862106	0.0500684	-17.2186	1.92684e-66	3.47173e-65	ERG28
ENSG00000142875	7917.92	-0.726543	0.0422176	-17.2095	2.25459e-66	4.05899e-65	PRKACB
ENSG00000138771	212.177	-2.3759	0.138099	-17.2044	2.46252e-66	4.42975e-65	SHROOM3
ENSG00000179295	14357.5	0.394827	0.0229545	17.2004	2.63708e-66	4.73994e-65	PTPN11
ENSG00000105246	205.042	6.69245	0.389159	17.1972	2.78478e-66	5.00139e-65	EBI3
ENSG00000065320	151.729	3.6786	0.214008	17.1891	3.20615e-66	5.75353e-65	NTN1
ENSG00000143624	2719.42	-0.790379	0.0459889	-17.1863	3.36296e-66	6.02929e-65	INTS3
ENSG00000169871	4287.91	1.26014	0.0733226	17.1863	3.36522e-66	6.02929e-65	TRIM56
ENSG00000198355	2162.02	-1.20263	0.0699823	-17.1848	3.45045e-66	6.17703e-65	PIM3
ENSG00000105438	6808.06	-0.552249	0.0321399	-17.1827	3.57917e-66	6.40231e-65	KDELR1
ENSG00000183309	1796.76	0.895436	0.0521749	17.1622	5.0953e-66	9.10703e-65	ZNF623
ENSG00000113558	8469.66	-0.484076	0.0282248	-17.1508	6.20428e-66	1.10803e-64	SKP1
ENSG00000198408	5312.38	-0.587662	0.034281	-17.1425	7.15158e-66	1.27618e-64	OGA
ENSG00000127947	8069.8	0.684803	0.0399635	17.1357	8.03498e-66	1.43268e-64	PTPN12
ENSG00000142961	392.976	1.75493	0.102467	17.1268	9.36469e-66	1.66844e-64	MOB3C
ENSG00000160087	2770.13	0.775294	0.0453123	17.11	1.24995e-65	2.22516e-64	UBE2J2
ENSG00000135414	1432.11	-1.24906	0.0730086	-17.1084	1.28415e-65	2.28423e-64	GDF11
ENSG00000186088	296.006	2.63113	0.153844	17.1026	1.41882e-65	2.52177e-64	GSAP
ENSG00000132475	19908.5	0.358791	0.0209814	17.1005	1.47261e-65	2.61529e-64	H3-3B
ENSG00000106991	35490.1	-0.425628	0.0249056	-17.0896	1.77275e-65	3.14582e-64	ENG
ENSG00000104825	1371.51	1.1688	0.068397	17.0885	1.80695e-65	3.20395e-64	NFKBIB
ENSG00000163644	687.625	2.08997	0.122344	17.0827	1.9965e-65	3.53724e-64	PPM1K
ENSG00000136153	2025.2	-1.65773	0.0971853	-17.0575	3.0766e-65	5.44657e-64	LMO7
ENSG00000147912	1389.13	1.28537	0.0753922	17.0491	3.54785e-65	6.27585e-64	FBXO10
ENSG00000241685	7270.88	-0.5007	0.0293771	-17.0439	3.8814e-65	6.86042e-64	ARPC1A
ENSG00000123992	1588.47	1.06833	0.0627109	17.0358	4.45386e-65	7.86601e-64	DNPEP
ENSG00000082212	3825.2	0.582256	0.0341805	17.0347	4.53942e-65	8.01078e-64	ME2
ENSG00000188559	1973.45	-0.973394	0.057148	-17.0329	4.68473e-65	8.26067e-64	RALGAPA2
ENSG00000138696	296.591	2.31231	0.13578	17.0298	4.93719e-65	8.69898e-64	BMPR1B
ENSG00000161618	862.302	-1.11635	0.0655635	-17.027	5.18303e-65	9.12492e-64	ALDH16A1
ENSG00000121691	920.786	-1.13516	0.0666841	-17.0229	5.55521e-65	9.77245e-64	CAT
ENSG00000171033	5618.86	0.639541	0.0375812	17.0176	6.0838e-65	1.06939e-63	PKIA
ENSG00000130338	2110.67	1.16084	0.0682482	17.0091	7.02885e-65	1.23453e-63	TULP4
ENSG00000097033	11281.2	0.436639	0.025677	17.0051	7.53265e-65	1.32198e-63	SH3GLB1
ENSG00000115073	1251.61	-1.0731	0.0631124	-17.003	7.80146e-65	1.36808e-63	ACTR1B
ENSG00000162607	3736.35	-0.680994	0.0400596	-16.9995	8.27879e-65	1.45064e-63	USP1
ENSG00000153936	3844.92	-0.711199	0.041885	-16.9798	1.15898e-64	2.02921e-63	HS2ST1
ENSG00000146085	1140.26	-0.941684	0.0554765	-16.9745	1.2691e-64	2.22028e-63	MMUT
ENSG00000006607	2743.56	0.846405	0.0498681	16.9729	1.30411e-64	2.27974e-63	FARP2
ENSG00000114416	5319.16	-0.621509	0.0366259	-16.9691	1.38972e-64	2.42749e-63	FXR1
ENSG00000125845	3220.9	0.924493	0.0544887	16.9667	1.4485e-64	2.52818e-63	BMP2
ENSG00000174808	140.733	4.68717	0.276644	16.943	2.16891e-64	3.78263e-63	BTC
ENSG00000117593	2284.16	-0.714234	0.0421641	-16.9394	2.30531e-64	4.01736e-63	DARS2
ENSG00000166946	1063.54	-1.10627	0.0653408	-16.9307	2.67096e-64	4.65093e-63	CCNDBP1
ENSG00000073060	6416.26	-0.536933	0.0317194	-16.9276	2.81638e-64	4.90033e-63	SCARB1
ENSG00000178878	964.092	-1.11509	0.0658858	-16.9246	2.96167e-64	5.14911e-63	APOLD1
ENSG00000090863	10636.7	-0.530974	0.0313763	-16.9228	3.05674e-64	5.31025e-63	GLG1
ENSG00000132640	1510.8	-0.881865	0.0521123	-16.9224	3.07569e-64	5.33901e-63	BTBD3
ENSG00000175105	2032.17	1.02458	0.0605664	16.9166	3.39239e-64	5.88418e-63	ZNF654
ENSG00000242732	468.589	1.50557	0.0890346	16.91	3.79942e-64	6.58508e-63	RTL5
ENSG00000215790	1038.43	-1.1434	0.0676506	-16.9016	4.37923e-64	7.5841e-63	SLC35E2A
ENSG00000204389	2275.22	-1.01146	0.0598474	-16.9007	4.44739e-64	7.69615e-63	HSPA1A
ENSG00000105640	24685	0.413119	0.0244491	16.8971	4.72416e-64	8.16877e-63	RPL18A
ENSG00000213639	7925.02	-0.952665	0.0563908	-16.894	4.98277e-64	8.60928e-63	PPP1CB
ENSG00000139505	3042.37	-0.823588	0.0487806	-16.8835	5.94967e-64	1.02719e-62	MTMR6
ENSG00000173473	9566.79	0.424528	0.0251627	16.8713	7.31422e-64	1.2618e-62	SMARCC1
ENSG00000173597	11569.3	-0.653187	0.0387162	-16.8712	7.33242e-64	1.26396e-62	SULT1B1
ENSG00000132967	1157.33	-1.42305	0.0843824	-16.8643	8.23833e-64	1.41903e-62	HMGB1P5
ENSG00000132196	952.248	-1.18729	0.0704108	-16.8624	8.50826e-64	1.46439e-62	HSD17B7
ENSG00000163535	1434.89	-1.29333	0.0767221	-16.8573	9.2736e-64	1.59489e-62	SGO2
ENSG00000103335	16113.3	0.495819	0.0294143	16.8564	9.41561e-64	1.61806e-62	PIEZO1
ENSG00000105854	3177.3	-0.689723	0.040923	-16.8542	9.77696e-64	1.67887e-62	PON2
ENSG00000142867	3779.35	-0.578766	0.0343432	-16.8524	1.00707e-63	1.72798e-62	BCL10
ENSG00000117592	7025.8	-0.487836	0.0289509	-16.8505	1.04103e-63	1.78487e-62	PRDX6
ENSG00000134086	2507.14	0.782861	0.0464597	16.8503	1.04341e-63	1.78759e-62	VHL
ENSG00000099337	941.042	-1.28278	0.0761319	-16.8495	1.05857e-63	1.81216e-62	KCNK6
ENSG00000148730	7263.33	-0.507189	0.0301151	-16.8417	1.20697e-63	2.06462e-62	EIF4EBP2
ENSG00000120337	1527.79	-0.838939	0.0498176	-16.8402	1.23787e-63	2.11585e-62	TNFSF18
ENSG00000108784	1107.18	-0.950187	0.0564411	-16.835	1.3514e-63	2.30815e-62	NAGLU
ENSG00000101945	635.374	-1.30509	0.0775433	-16.8305	1.45942e-63	2.49072e-62	SUV39H1
ENSG00000121864	1737.28	0.86136	0.0511852	16.8283	1.51394e-63	2.58179e-62	ZNF639
ENSG00000178607	1881.67	1.27925	0.0760184	16.8281	1.51923e-63	2.58885e-62	ERN1
ENSG00000107819	4128.96	-0.762639	0.0453862	-16.8033	2.30791e-63	3.9298e-62	SFXN3
ENSG00000120265	2591.9	-0.686106	0.0408318	-16.8032	2.31068e-63	3.93151e-62	PCMT1
ENSG00000172893	6568.75	-0.879046	0.0523478	-16.7924	2.77296e-63	4.71445e-62	DHCR7
ENSG00000138448	36903.6	0.88128	0.0524898	16.7895	2.911e-63	4.94538e-62	ITGAV
ENSG00000164251	2110.4	1.21825	0.0725855	16.7837	3.21158e-63	5.45187e-62	F2RL1
ENSG00000197530	876	1.44201	0.085937	16.7799	3.4265e-63	5.81228e-62	MIB2
ENSG00000206418	3503.33	0.734465	0.0437729	16.779	3.47707e-63	5.89359e-62	RAB12
ENSG00000153071	12646.1	-0.535396	0.0319093	-16.7787	3.49499e-63	5.91946e-62	DAB2
ENSG00000198075	214.898	-3.47524	0.207269	-16.7668	4.26824e-63	7.22363e-62	SULT1C4
ENSG00000071127	34154.9	0.435866	0.026004	16.7615	4.66598e-63	7.89078e-62	WDR1
ENSG00000060982	30204.3	-0.547166	0.0326699	-16.7483	5.82622e-63	9.84543e-62	BCAT1
ENSG00000144802	1946.1	1.63438	0.0976897	16.7303	7.88073e-63	1.33072e-61	NFKBIZ
ENSG00000015676	4067.05	-0.843563	0.0504413	-16.7236	8.81524e-63	1.48739e-61	NUDCD3
ENSG00000106105	12901.1	0.52027	0.0311135	16.7217	9.10848e-63	1.5357e-61	GARS1
ENSG00000178234	1417.81	-1.09474	0.0655111	-16.7107	1.09453e-62	1.844e-61	GALNT11
ENSG00000148843	5927.8	0.619055	0.037057	16.7055	1.19582e-62	2.01312e-61	PDCD11
ENSG00000114127	3436.16	1.0351	0.0619712	16.7029	1.24819e-62	2.0997e-61	XRN1
ENSG00000102010	1567.92	-0.815624	0.0488359	-16.7013	1.28225e-62	2.15537e-61	BMX
ENSG00000169288	884.933	-1.18236	0.0708006	-16.6999	1.31242e-62	2.20278e-61	MRPL1
ENSG00000253958	131.942	3.68892	0.220894	16.6999	1.31216e-62	2.20278e-61	CLDN23
ENSG00000158480	688.377	1.23723	0.07412	16.6923	1.49177e-62	2.50191e-61	SPATA2
ENSG00000109180	3049.68	-0.69777	0.0418173	-16.6861	1.65344e-62	2.77097e-61	OCIAD1
ENSG00000115226	590.08	-1.37533	0.0824308	-16.6846	1.69518e-62	2.8388e-61	FNDC4
ENSG00000078668	4254.18	-0.631419	0.0378458	-16.684	1.71316e-62	2.86675e-61	VDAC3
ENSG00000128590	1493.13	1.01398	0.0608202	16.6718	2.10298e-62	3.51643e-61	DNAJB9
ENSG00000084207	10786.7	-0.477782	0.0286691	-16.6654	2.3387e-62	3.90764e-61	GSTP1
ENSG00000178078	388.295	2.10732	0.126499	16.6588	2.61056e-62	4.35862e-61	STAP2
ENSG00000149639	3136.19	-0.689786	0.0414192	-16.6538	2.84065e-62	4.73923e-61	SOGA1
ENSG00000196782	1243.67	-0.866838	0.0520792	-16.6446	3.31132e-62	5.52035e-61	MAML3
ENSG00000004961	1997.84	0.854651	0.0513618	16.6398	3.58619e-62	5.97412e-61	HCCS
ENSG00000145425	31521.7	-0.311967	0.0187499	-16.6384	3.67423e-62	6.11623e-61	RPS3A
ENSG00000147155	1493.71	-1.16107	0.0697963	-16.6351	3.88148e-62	6.4564e-61	EBP
ENSG00000102786	2192.72	0.927981	0.0557997	16.6306	4.18638e-62	6.95838e-61	INTS6
ENSG00000064726	5158.04	-0.564161	0.0339265	-16.6289	4.30303e-62	7.14693e-61	BTBD1
ENSG00000151276	1041.28	-1.10755	0.0666103	-16.6272	4.42454e-62	7.3433e-61	MAGI1
ENSG00000075407	1711.34	0.997524	0.0600169	16.6207	4.93427e-62	8.18319e-61	ZNF37A
ENSG00000148841	5378.16	0.659304	0.0396814	16.6149	5.43447e-62	9.00604e-61	ITPRIP
ENSG00000103353	4479.22	0.755774	0.0455029	16.6094	5.96232e-62	9.87345e-61	UBFD1
ENSG00000136813	6699.19	0.649025	0.0390882	16.6041	6.50663e-62	1.07668e-60	ECPAS
ENSG00000131153	685.684	-1.50063	0.0903967	-16.6005	6.91642e-62	1.14364e-60	GINS2
ENSG00000175155	2876.86	0.71128	0.0428575	16.5964	7.401e-62	1.22286e-60	YPEL2
ENSG00000197077	5933.82	-0.625081	0.0376938	-16.5831	9.22642e-62	1.52335e-60	KIAA1671
ENSG00000155463	4137.18	-0.722116	0.0435563	-16.5789	9.90068e-62	1.63347e-60	OXA1L
ENSG00000161791	7287.53	0.581132	0.0350625	16.5742	1.07101e-61	1.76571e-60	FMNL3
ENSG00000182670	7551.41	-0.796265	0.0480989	-16.5547	1.47984e-61	2.43791e-60	TTC3
ENSG00000107854	5343.22	0.558294	0.0337252	16.5542	1.49264e-61	2.45718e-60	TNKS2
ENSG00000166794	16881.3	-0.452637	0.02736	-16.5438	1.7752e-61	2.92018e-60	PPIB
ENSG00000250251	700.482	1.50272	0.0908445	16.5416	1.83936e-61	3.02348e-60	PKD1P6
ENSG00000204261	150.645	3.34041	0.202028	16.5344	2.0737e-61	3.40618e-60	PSMB8-AS1
ENSG00000135404	17676.1	-0.336198	0.0203341	-16.5338	2.09664e-61	3.44133e-60	CD63
ENSG00000060491	2523.58	0.717916	0.0434417	16.526	2.38535e-61	3.91232e-60	OGFR
ENSG00000170385	6419.77	0.761273	0.0460871	16.5181	2.71683e-61	4.45273e-60	SLC30A1
ENSG00000100504	1152.35	-1.21209	0.0733851	-16.5168	2.77729e-61	4.54847e-60	PYGL
ENSG00000112308	11730.9	0.453505	0.0274707	16.5087	3.17809e-61	5.20106e-60	C6orf62
ENSG00000128923	1631.62	-0.887091	0.0537525	-16.5033	3.47642e-61	5.68512e-60	MINDY2
ENSG00000135048	2369.24	-1.57487	0.0954489	-16.4997	3.69015e-61	6.03022e-60	CEMIP2
ENSG00000119231	2997.39	0.918467	0.0556667	16.4994	3.70606e-61	6.05178e-60	SENP5
ENSG00000099953	261.939	-2.81727	0.170819	-16.4928	4.13507e-61	6.74739e-60	MMP11
ENSG00000141510	4765.37	0.667568	0.0405124	16.4781	5.26953e-61	8.59226e-60	TP53
ENSG00000140416	13879	0.525127	0.0318749	16.4746	5.58367e-61	9.09783e-60	TPM1
ENSG00000172716	3703.45	-0.78308	0.0475471	-16.4696	6.06964e-61	9.88244e-60	SLFN11
ENSG00000205352	3466.95	-0.623849	0.0378969	-16.4617	6.91095e-61	1.1244e-59	PRR13
ENSG00000105835	14070.4	0.811392	0.0492999	16.4583	7.31208e-61	1.1888e-59	NAMPT
ENSG00000181625	451.524	-1.81617	0.110373	-16.4549	7.73855e-61	1.25722e-59	SLX1B
ENSG00000112759	7983.91	-0.526739	0.0320345	-16.4429	9.43658e-61	1.53197e-59	SLC29A1
ENSG00000174371	582.785	-2.12493	0.129509	-16.4076	1.68631e-60	2.73563e-59	EXO1
ENSG00000183255	20259.1	-0.420494	0.0256282	-16.4075	1.69085e-60	2.74099e-59	PTTG1IP
ENSG00000148834	6134.34	-0.483951	0.0295037	-16.4031	1.8174e-60	2.94401e-59	GSTO1
ENSG00000215218	120.196	3.88524	0.236905	16.4	1.91392e-60	3.09811e-59	UBE2QL1
ENSG00000170542	5320.97	0.525218	0.0320295	16.3979	1.97842e-60	3.20019e-59	SERPINB9
ENSG00000065154	5390	-0.541706	0.033042	-16.3945	2.09393e-60	3.38458e-59	OAT
ENSG00000165731	286.157	8.08835	0.493479	16.3905	2.23649e-60	3.61239e-59	RET
ENSG00000178764	644.07	1.42358	0.0868583	16.3896	2.26758e-60	3.65996e-59	ZHX2
ENSG00000170604	989.212	1.16293	0.0709666	16.3869	2.37129e-60	3.82459e-59	IRF2BP1
ENSG00000161057	4136	-0.665719	0.040626	-16.3865	2.38756e-60	3.84804e-59	PSMC2
ENSG00000051596	2198.9	-0.73327	0.0447893	-16.3716	3.05315e-60	4.91723e-59	THOC3
ENSG00000115109	1276.86	1.35855	0.0830007	16.3679	3.23998e-60	5.21435e-59	EPB41L5
ENSG00000178913	4540.99	0.547979	0.0334895	16.3627	3.53199e-60	5.68021e-59	TAF7
ENSG00000151233	4128.37	0.735632	0.0449923	16.3502	4.33656e-60	6.96911e-59	GXYLT1
ENSG00000197461	3224.31	0.637961	0.0390452	16.339	5.20856e-60	8.36445e-59	PDGFA
ENSG00000128928	1851.73	-0.81162	0.0496768	-16.338	5.29714e-60	8.50058e-59	IVD
ENSG00000140044	299.705	2.01231	0.123244	16.3279	6.24855e-60	1.00201e-58	JDP2
ENSG00000020181	930.585	-1.16536	0.0714409	-16.3122	8.08693e-60	1.29588e-58	ADGRA2
ENSG00000134363	640.027	-1.66312	0.101995	-16.3059	8.96635e-60	1.43577e-58	FST
ENSG00000100979	2146.01	0.803971	0.0493064	16.3056	8.99979e-60	1.4401e-58	PLTP
ENSG00000135604	425.559	1.70614	0.104682	16.2983	1.01499e-59	1.62297e-58	STX11
ENSG00000176845	1151.36	0.916176	0.0562317	16.2929	1.10886e-59	1.7718e-58	METRNL
ENSG00000019549	189.637	2.61385	0.160481	16.2876	1.20864e-59	1.92985e-58	SNAI2
ENSG00000100311	9656.43	0.517656	0.0318002	16.2784	1.405e-59	2.24177e-58	PDGFB
ENSG00000117450	17313	-0.492243	0.0302463	-16.2745	1.49765e-59	2.38789e-58	PRDX1
ENSG00000153147	10534.2	0.572881	0.035223	16.2644	1.76656e-59	2.81464e-58	SMARCA5
ENSG00000181938	883.269	-1.03761	0.0638001	-16.2634	1.79544e-59	2.85861e-58	GINS3
ENSG00000164087	390.587	-1.54407	0.0949587	-16.2604	1.88455e-59	2.99835e-58	POC1A
ENSG00000051180	530.452	-1.77935	0.109439	-16.2588	1.93509e-59	3.07655e-58	RAD51
ENSG00000162433	1722.31	1.11357	0.0684965	16.2573	1.98401e-59	3.15209e-58	AK4
ENSG00000270647	6851.8	-0.652832	0.040206	-16.2372	2.75274e-59	4.3703e-58	TAF15
ENSG00000151748	2463.49	0.979893	0.0603908	16.2259	3.3099e-59	5.25112e-58	SAV1
ENSG00000123700	1430.63	-1.00673	0.0620722	-16.2187	3.72127e-59	5.89954e-58	KCNJ2
ENSG00000143374	548.922	-1.65869	0.102278	-16.2175	3.79623e-59	6.01411e-58	TARS2
ENSG00000106993	541.752	1.31187	0.0809105	16.2139	4.0244e-59	6.37106e-58	CDC37L1
ENSG00000153485	1148	0.983902	0.0606891	16.2122	4.1374e-59	6.54531e-58	TMEM251
ENSG00000120686	5481.67	0.659404	0.0406933	16.2042	4.70832e-59	7.44322e-58	UFM1
ENSG00000108840	1317.45	-1.28202	0.0791336	-16.2007	4.98853e-59	7.88061e-58	HDAC5
ENSG00000138796	636.907	-1.19579	0.0738514	-16.1918	5.76343e-59	9.09831e-58	HADH
ENSG00000131759	1826.62	0.858017	0.0530196	16.183	6.64678e-59	1.04854e-57	RARA
ENSG00000129667	1495.72	1.16045	0.0717661	16.1698	8.23037e-59	1.29743e-57	RHBDF2
ENSG00000169733	1229.77	1.06467	0.0658504	16.168	8.48426e-59	1.33651e-57	RFNG
ENSG00000019144	9484.59	-0.498099	0.0308274	-16.1577	1.00308e-58	1.57902e-57	PHLDB1
ENSG00000178685	2108.63	2.82337	0.17509	16.1253	1.6951e-58	2.6665e-57	PARP10
ENSG00000177733	8527.28	-0.581305	0.0360753	-16.1136	2.04589e-58	3.21604e-57	HNRNPA0
ENSG00000142178	387.751	2.64676	0.164262	16.113	2.06604e-58	3.24543e-57	SIK1
ENSG00000149823	1342.59	-1.52595	0.0947338	-16.1078	2.24902e-58	3.53038e-57	VPS51
ENSG00000178882	997.889	0.978614	0.060755	16.1075	2.25838e-58	3.54258e-57	RFLNA
ENSG00000164951	5077.73	0.549322	0.034115	16.1021	2.4678e-58	3.86836e-57	PDP1
ENSG00000008394	4254.74	-0.667239	0.0414503	-16.0973	2.6638e-58	4.17267e-57	MGST1
ENSG00000117475	1970.55	0.873012	0.0542448	16.0939	2.81453e-58	4.40568e-57	BLZF1
ENSG00000157873	1670.71	1.23095	0.076508	16.0891	3.04071e-58	4.75638e-57	TNFRSF14
ENSG00000166451	1708.04	-1.23999	0.0771117	-16.0804	3.49981e-58	5.47069e-57	CENPN
ENSG00000156504	2255.11	-0.71992	0.0447854	-16.0749	3.82707e-58	5.97805e-57	FAM122B
ENSG00000280789	908.639	-1.01766	0.0633142	-16.0732	3.93254e-58	6.1385e-57	PAGR1
ENSG00000185551	12155.5	-0.47482	0.0295519	-16.0673	4.3238e-58	6.74453e-57	NR2F2
ENSG00000132780	4090.74	-0.551098	0.0343069	-16.0638	4.57866e-58	7.13707e-57	NASP
ENSG00000086061	14618.3	0.459634	0.0286218	16.0589	4.95518e-58	7.71859e-57	DNAJA1
ENSG00000242802	2860.22	0.800957	0.0498769	16.0587	4.97169e-58	7.7389e-57	AP5Z1
ENSG00000110880	14457.5	-0.532877	0.0331928	-16.054	5.35994e-58	8.33743e-57	CORO1C
ENSG00000131470	488.764	-1.75626	0.109414	-16.0515	5.578e-58	8.67059e-57	PSMC3IP
ENSG00000140299	4873.2	-0.755807	0.0470945	-16.0487	5.83533e-58	9.06427e-57	BNIP2
ENSG00000166166	766.353	1.18631	0.0740092	16.0293	7.9777e-58	1.23835e-56	TRMT61A
ENSG00000130559	3527.83	0.831169	0.0518687	16.0245	8.62162e-58	1.33737e-56	CAMSAP1
ENSG00000092470	880.805	-1.57849	0.098639	-16.0027	1.22337e-57	1.89635e-56	WDR76
ENSG00000132294	5808.38	0.481102	0.0300665	16.0013	1.25203e-57	1.93942e-56	EFR3A
ENSG00000072110	33238.6	0.384074	0.0240219	15.9885	1.53744e-57	2.37989e-56	ACTN1
ENSG00000131634	863.549	-1.12815	0.0705873	-15.9823	1.69706e-57	2.62515e-56	TMEM204
ENSG00000147475	2119.66	-0.888409	0.0555943	-15.9802	1.75509e-57	2.71303e-56	ERLIN2
ENSG00000197712	3423.31	-1.10524	0.069171	-15.9783	1.80997e-57	2.79592e-56	FAM114A1
ENSG00000184500	596.651	-1.39589	0.0874914	-15.9546	2.6459e-57	4.08438e-56	PROS1
ENSG00000198435	1146.01	1.10898	0.069515	15.9531	2.70943e-57	4.17957e-56	NRARP
ENSG00000109436	5398.11	0.736391	0.0461847	15.9445	3.11333e-57	4.7993e-56	TBC1D9
ENSG00000112972	17029.7	-0.827483	0.0519022	-15.9431	3.18104e-57	4.9003e-56	HMGCS1
ENSG00000177125	1277.09	0.942563	0.0591325	15.9399	3.35091e-57	5.15842e-56	ZBTB34
ENSG00000095015	888.096	1.02327	0.064222	15.9334	3.7158e-57	5.71619e-56	MAP3K1
ENSG00000063322	1590.77	-0.780255	0.0489813	-15.9296	3.94568e-57	6.06564e-56	MED29
ENSG00000108946	14656.7	-0.488275	0.0306557	-15.9277	4.07055e-57	6.25329e-56	PRKAR1A
ENSG00000173402	6813.32	-0.595112	0.0373707	-15.9245	4.28194e-57	6.5735e-56	DAG1
ENSG00000120158	850.791	1.10893	0.0696785	15.9149	4.99529e-57	7.66334e-56	RCL1
ENSG00000174574	3979.71	0.792363	0.049788	15.9147	5.00844e-57	7.67823e-56	AKIRIN1
ENSG00000172661	4185	0.907179	0.0570162	15.9109	5.32466e-57	8.1574e-56	WASHC2C
ENSG00000196937	4134.55	-0.887656	0.0558052	-15.9063	5.72752e-57	8.76857e-56	FAM3C
ENSG00000182179	985.366	1.46415	0.0921068	15.8962	6.73691e-57	1.03068e-55	UBA7
ENSG00000025039	533.283	1.7946	0.112936	15.8904	7.38789e-57	1.1295e-55	RRAGD
ENSG00000110066	1996.9	0.876049	0.0551329	15.8898	7.46042e-57	1.13981e-55	KMT5B
ENSG00000143198	3592.99	-0.739274	0.0465352	-15.8864	7.87792e-57	1.20277e-55	MGST3
ENSG00000172053	4179.83	-0.900849	0.0567312	-15.8793	8.82038e-57	1.34574e-55	QARS1
ENSG00000166401	5578.44	0.802556	0.0505425	15.8788	8.88089e-57	1.35405e-55	SERPINB8
ENSG00000235770	1199.01	-1.12573	0.0709611	-15.864	1.12492e-56	1.71397e-55	LINC00607
ENSG00000131203	304.168	8.27875	0.52246	15.8457	1.50538e-56	2.29209e-55	IDO1
ENSG00000128335	2583.59	0.822612	0.0519863	15.8236	2.13741e-56	3.25219e-55	APOL2
ENSG00000078399	2970.83	0.967601	0.0611717	15.8178	2.34651e-56	3.56792e-55	HOXA9
ENSG00000275342	1866.07	0.741144	0.0468581	15.8168	2.38351e-56	3.6217e-55	PRAG1
ENSG00000197063	4514.74	0.605853	0.0383275	15.8073	2.77288e-56	4.21047e-55	MAFG
ENSG00000117620	1289.81	-1.1216	0.0709686	-15.8042	2.9119e-56	4.41856e-55	SLC35A3
ENSG00000058804	3086.11	-0.745549	0.0471773	-15.8031	2.9602e-56	4.4888e-55	NDC1
ENSG00000116830	1553.99	-1.19371	0.0755633	-15.7975	3.23632e-56	4.90417e-55	TTF2
ENSG00000174059	615.167	-1.91895	0.12155	-15.7874	3.79901e-56	5.75293e-55	CD34
ENSG00000146670	1080.01	-1.36337	0.086428	-15.7746	4.65511e-56	7.04457e-55	CDCA5
ENSG00000001629	4260.37	1.0231	0.0648594	15.7741	4.68775e-56	7.08915e-55	ANKIB1
ENSG00000005448	249.166	-2.20976	0.1401	-15.7727	4.79477e-56	7.24608e-55	WDR54
ENSG00000152377	23853	-0.534407	0.0338909	-15.7684	5.13087e-56	7.74877e-55	SPOCK1
ENSG00000171320	607.309	-2.07478	0.131607	-15.7649	5.422e-56	8.18289e-55	ESCO2
ENSG00000054793	3403.49	-0.712114	0.0452179	-15.7485	7.0309e-56	1.06039e-54	ATP9A
ENSG00000138675	910.357	1.18733	0.0754977	15.7267	9.9328e-56	1.49703e-54	FGF5
ENSG00000171604	267.791	2.37967	0.151347	15.7233	1.04788e-55	1.57826e-54	CXXC5
ENSG00000240476	156.986	3.92251	0.249625	15.7136	1.21985e-55	1.83603e-54	LINC00973
ENSG00000147113	2105.77	-1.30248	0.0828896	-15.7135	1.2232e-55	1.83983e-54	DIPK2B
ENSG00000127334	1080.85	1.33958	0.0852564	15.7124	1.24341e-55	1.86897e-54	DYRK2
ENSG00000139567	10470.3	-0.37165	0.0236738	-15.6988	1.541e-55	2.31471e-54	ACVRL1
ENSG00000130939	3183.66	-0.650715	0.0414643	-15.6934	1.67867e-55	2.51982e-54	UBE4B
ENSG00000062370	550.271	1.48567	0.0948582	15.662	2.75064e-55	4.12614e-54	ZNF112
ENSG00000171451	1532.85	0.789232	0.0504056	15.6576	2.94586e-55	4.41601e-54	DSEL
ENSG00000161671	3117.57	-0.777555	0.0496644	-15.6562	3.01363e-55	4.51457e-54	EMC10
ENSG00000179918	3525.12	0.561219	0.0358825	15.6405	3.85774e-55	5.77522e-54	SEPHS2
ENSG00000107731	558.12	1.74344	0.111517	15.6338	4.28525e-55	6.41091e-54	UNC5B
ENSG00000197951	639.314	1.10317	0.0705685	15.6327	4.36058e-55	6.51925e-54	ZNF71
ENSG00000100162	293.147	-2.0755	0.132941	-15.6122	6.01573e-55	8.98773e-54	CENPM
ENSG00000101331	194.825	-2.29554	0.147235	-15.591	8.38195e-55	1.25146e-53	CCM2L
ENSG00000233251	807.944	-0.992663	0.0636721	-15.5902	8.48202e-55	1.26555e-53	AC007743.1
ENSG00000198951	2054.22	-0.848468	0.054438	-15.586	9.07012e-55	1.35239e-53	NAGA
ENSG00000157933	6916.27	0.578685	0.0371606	15.5725	1.1187e-54	1.66691e-53	SKI
ENSG00000176014	26188.1	-0.573753	0.0368506	-15.5697	1.16961e-54	1.7416e-53	TUBB6
ENSG00000152127	5461.4	-0.80886	0.0519586	-15.5674	1.21244e-54	1.80419e-53	MGAT5
ENSG00000170677	1745.95	0.804905	0.051743	15.5558	1.45258e-54	2.16008e-53	SOCS6
ENSG00000158555	687.914	-1.23958	0.0797514	-15.5431	1.77254e-54	2.63413e-53	GDPD5
ENSG00000106484	1260.78	-1.16629	0.0750989	-15.53	2.1727e-54	3.22665e-53	MEST
ENSG00000112276	988.971	1.47396	0.0949289	15.527	2.27644e-54	3.37846e-53	BVES
ENSG00000159842	5972.81	0.728723	0.0469475	15.5221	2.45915e-54	3.6472e-53	ABR
ENSG00000171314	23777	0.336419	0.0216783	15.5187	2.59385e-54	3.84441e-53	PGAM1
ENSG00000259781	1283.03	-1.23076	0.079319	-15.5166	2.67701e-54	3.96503e-53	HMGB1P6
ENSG00000177600	12093.1	0.542193	0.0349734	15.503	3.31008e-54	4.89945e-53	RPLP2
ENSG00000100196	1096.03	-1.06359	0.068617	-15.5003	3.45064e-54	5.1041e-53	KDELR3
ENSG00000162618	22400.1	-0.456611	0.0294664	-15.496	3.69207e-54	5.45761e-53	ADGRL4
ENSG00000134291	1412.81	-1.89473	0.122343	-15.487	4.24546e-54	6.27147e-53	TMEM106C
ENSG00000110721	1018.81	1.68958	0.109125	15.483	4.52076e-54	6.67373e-53	CHKA
ENSG00000113407	9201.55	0.490961	0.031718	15.479	4.81144e-54	7.09815e-53	TARS1
ENSG00000154133	18279.4	-0.793747	0.0513025	-15.4719	5.36842e-54	7.9146e-53	ROBO4
ENSG00000282851	162.498	2.63917	0.170692	15.4616	6.30104e-54	9.28342e-53	BISPR
ENSG00000175104	1354.04	0.778329	0.0503871	15.447	7.90368e-54	1.16369e-52	TRAF6
ENSG00000100749	909.019	-1.43502	0.0929225	-15.4431	8.39057e-54	1.23456e-52	VRK1
ENSG00000110651	14233.4	-0.440924	0.0285525	-15.4426	8.4626e-54	1.24434e-52	CD81
ENSG00000126777	13109.6	0.423256	0.0274343	15.4279	1.06192e-53	1.56042e-52	KTN1
ENSG00000170191	1197.25	0.89217	0.0578335	15.4265	1.08569e-53	1.59429e-52	NANP
ENSG00000185567	10479.1	-0.841269	0.0545607	-15.419	1.22059e-53	1.79122e-52	AHNAK2
ENSG00000089280	17473.6	-0.638834	0.0414644	-15.4068	1.47347e-53	2.16089e-52	FUS
ENSG00000173744	5929.73	1.11793	0.0725618	15.4066	1.47775e-53	2.16575e-52	AGFG1
ENSG00000120992	6583.57	-0.657757	0.0427368	-15.3909	1.88458e-53	2.76017e-52	LYPLA1
ENSG00000176624	3136.84	0.560195	0.0364059	15.3875	1.98567e-53	2.90632e-52	MEX3C
ENSG00000163479	7656.72	-0.469791	0.0305404	-15.3826	2.14129e-53	3.13204e-52	SSR2
ENSG00000124126	4539.65	-0.807578	0.0525044	-15.3811	2.19043e-53	3.20182e-52	PREX1
ENSG00000165506	710.028	1.1573	0.0752506	15.3792	2.25553e-53	3.29482e-52	DNAAF2
ENSG00000147454	3226.5	0.778975	0.0506664	15.3746	2.42382e-53	3.53834e-52	SLC25A37
ENSG00000145730	6766.38	-0.681492	0.0443598	-15.3628	2.9065e-53	4.24019e-52	PAM
ENSG00000080815	3796.61	0.596693	0.0388521	15.3581	3.12723e-53	4.55922e-52	PSEN1
ENSG00000198056	392.198	-1.52148	0.0990729	-15.3572	3.16888e-53	4.61692e-52	PRIM1
ENSG00000166997	607.343	-1.38352	0.090131	-15.35	3.53954e-53	5.15359e-52	CNPY4
ENSG00000169213	4067.54	-0.702857	0.0457998	-15.3463	3.75051e-53	5.4572e-52	RAB3B
ENSG00000122565	9545.76	-0.476185	0.0310392	-15.3414	4.04374e-53	5.88003e-52	CBX3
ENSG00000142230	8499.51	-0.573095	0.0373775	-15.3326	4.63044e-53	6.72877e-52	SAE1
ENSG00000171608	879.623	1.30535	0.0851437	15.3312	4.73366e-53	6.87428e-52	PIK3CD
ENSG00000181788	1275.97	0.915961	0.0597838	15.3212	5.51597e-53	8.00516e-52	SIAH2
ENSG00000134686	4190.72	0.718159	0.0468855	15.3173	5.86027e-53	8.49929e-52	PHC2
ENSG00000174004	578.329	-1.3166	0.0859847	-15.312	6.35867e-53	9.21614e-52	NRROS
ENSG00000167196	2721.82	0.627891	0.041012	15.3099	6.56378e-53	9.50725e-52	FBXO22
ENSG00000151883	121.394	5.85473	0.382459	15.3081	6.74889e-53	9.76903e-52	PARP8
ENSG00000176697	476.274	1.32564	0.086645	15.2996	7.68769e-53	1.11207e-51	BDNF
ENSG00000169131	734.954	1.23261	0.0805685	15.2989	7.77122e-53	1.12343e-51	ZNF354A
ENSG00000184226	1304.87	0.921015	0.0602175	15.2948	8.28184e-53	1.19647e-51	PCDH9
ENSG00000169083	464.963	-1.40915	0.0922927	-15.2683	1.24331e-52	1.79504e-51	AR
ENSG00000023287	5313.83	0.800491	0.0524516	15.2615	1.38031e-52	1.99155e-51	RB1CC1
ENSG00000117519	8891.61	-0.41862	0.0274356	-15.2583	1.45024e-52	2.09108e-51	CNN3
ENSG00000140859	2910.13	1.10838	0.07269	15.2481	1.69531e-52	2.44287e-51	KIFC3
ENSG00000136167	320.076	2.89193	0.189778	15.2385	1.96301e-52	2.82678e-51	LCP1
ENSG00000126950	259.535	-1.89873	0.124627	-15.2352	2.0635e-52	2.96958e-51	TMEM35A
ENSG00000110090	3442.69	0.83353	0.0547294	15.23	2.23443e-52	3.21348e-51	CPT1A
ENSG00000204356	2762.87	0.66944	0.0439625	15.2275	2.32241e-52	3.33786e-51	NELFE
ENSG00000205364	117.184	4.28065	0.281208	15.2224	2.51279e-52	3.60916e-51	MT1M
ENSG00000146872	2724.01	0.797686	0.0524189	15.2175	2.70656e-52	3.88497e-51	TLK2
ENSG00000120156	9391.11	0.404491	0.0265864	15.2142	2.84619e-52	4.08277e-51	TEK
ENSG00000174738	2911.95	0.641726	0.0421831	15.2129	2.90413e-52	4.16321e-51	NR1D2
ENSG00000143337	3911.58	0.531958	0.0349678	15.2128	2.90887e-52	4.16733e-51	TOR1AIP1
ENSG00000151553	2920.25	0.575255	0.0378296	15.2065	3.20283e-52	4.58551e-51	FAM160B1
ENSG00000167644	297.378	-2.24741	0.147842	-15.2015	3.45637e-52	4.94534e-51	C19orf33
ENSG00000113594	3409.67	0.661385	0.0435399	15.1903	4.09966e-52	5.86199e-51	LIFR
ENSG00000182752	188.754	2.34151	0.154213	15.1836	4.54078e-52	6.48857e-51	PAPPA
ENSG00000166923	110.204	5.40393	0.356034	15.1781	4.93766e-52	7.05118e-51	GREM1
ENSG00000101843	3437.34	-0.67237	0.0443004	-15.1775	4.98248e-52	7.11063e-51	PSMD10
ENSG00000174282	3895.14	0.524175	0.0345427	15.1747	5.20283e-52	7.42035e-51	ZBTB4
ENSG00000065060	1886.28	0.881974	0.0581375	15.1705	5.54716e-52	7.90638e-51	UHRF1BP1
ENSG00000186105	604.347	-1.36443	0.0899799	-15.1638	6.14492e-52	8.75278e-51	LRRC70
ENSG00000054118	7531.89	-0.613542	0.0404621	-15.1634	6.18123e-52	8.79889e-51	THRAP3
ENSG00000170275	7917.1	-0.490953	0.0323998	-15.153	7.24391e-52	1.0305e-50	CRTAP
ENSG00000109686	5826.69	-0.76339	0.0503854	-15.151	7.45916e-52	1.06045e-50	SH3D19
ENSG00000110057	587.009	1.58478	0.104687	15.1383	9.05154e-52	1.28601e-50	UNC93B1
ENSG00000096746	8019.69	-0.455727	0.0301055	-15.1377	9.14128e-52	1.29793e-50	HNRNPH3
ENSG00000148143	1198.12	1.33918	0.0885155	15.1293	1.03717e-51	1.47171e-50	ZNF462
ENSG00000134668	1684.99	0.917262	0.0606544	15.1228	1.14611e-51	1.62524e-50	SPOCD1
ENSG00000182871	22666.7	0.624118	0.0412715	15.1222	1.15541e-51	1.63739e-50	COL18A1
ENSG00000167779	300.675	-2.91303	0.192662	-15.1199	1.19785e-51	1.69646e-50	IGFBP6
ENSG00000154930	551.982	1.30746	0.0865251	15.1108	1.37434e-51	1.94519e-50	ACSS1
ENSG00000121644	5063.15	0.579087	0.0383359	15.1056	1.48769e-51	2.10427e-50	DESI2
ENSG00000114446	1428.66	1.01349	0.0671733	15.0876	1.95314e-51	2.76088e-50	IFT57
ENSG00000112297	794.462	1.87418	0.124248	15.0843	2.05539e-51	2.90358e-50	CRYBG1
ENSG00000170606	13263.8	0.487935	0.0323862	15.0661	2.70478e-51	3.81854e-50	HSPA4
ENSG00000168724	3084.45	0.599094	0.0397845	15.0585	3.0363e-51	4.28385e-50	DNAJC21
ENSG00000181982	540.69	1.34312	0.0892109	15.0556	3.17303e-51	4.47393e-50	CCDC149
ENSG00000107968	195.809	2.60418	0.172981	15.0547	3.21711e-51	4.53322e-50	MAP3K8
ENSG00000145860	4203.52	-0.884289	0.0588106	-15.0362	4.25131e-51	5.98672e-50	RNF145
ENSG00000180694	2526.17	0.907635	0.0604134	15.0237	5.1337e-51	7.22475e-50	TMEM64
ENSG00000169851	478.126	-1.55042	0.103223	-15.0201	5.41888e-51	7.62129e-50	PCDH7
ENSG00000136010	535.384	1.57785	0.105182	15.0011	7.21639e-51	1.0143e-49	ALDH1L2
ENSG00000165997	4660.52	0.709468	0.0473104	14.996	7.79551e-51	1.095e-49	ARL5B
ENSG00000119900	6645.02	0.828846	0.0552714	14.9959	7.80615e-51	1.09581e-49	OGFRL1
ENSG00000038274	5016.5	-0.521573	0.0347839	-14.9947	7.9574e-51	1.11634e-49	MAT2B
ENSG00000258441	569.556	-1.33964	0.089398	-14.9851	9.18448e-51	1.28767e-49	LINC00641
ENSG00000132824	7984.93	-0.693101	0.0462674	-14.9803	9.87269e-51	1.38329e-49	SERINC3
ENSG00000198860	800.239	-1.04731	0.0699124	-14.9803	9.88405e-51	1.38402e-49	TSEN15
ENSG00000100441	2590.88	-0.714145	0.0477013	-14.9712	1.13309e-50	1.58562e-49	KHNYN
ENSG00000153162	11511.1	-0.43378	0.0289945	-14.9607	1.32546e-50	1.85366e-49	BMP6
ENSG00000266962	979.755	0.87232	0.0583442	14.9513	1.52784e-50	2.13533e-49	AC067852.2
ENSG00000171621	2021.68	1.17204	0.0784263	14.9445	1.69162e-50	2.36275e-49	SPSB1
ENSG00000074071	1159.21	-0.905524	0.0606034	-14.9418	1.76173e-50	2.45914e-49	MRPS34
ENSG00000128965	332.345	1.87398	0.12544	14.9393	1.82966e-50	2.55237e-49	CHAC1
ENSG00000130733	958.76	-1.28128	0.0857726	-14.9381	1.86205e-50	2.59592e-49	YIPF2
ENSG00000114978	10137.4	0.354037	0.0237101	14.9319	2.04213e-50	2.8452e-49	MOB1A
ENSG00000130052	1527.26	-0.95493	0.063966	-14.9287	2.1442e-50	2.98555e-49	STARD8
ENSG00000182287	2561.79	-0.75086	0.0503058	-14.9259	2.23572e-50	3.11103e-49	AP1S2
ENSG00000136147	850.036	1.09585	0.0734636	14.9169	2.55698e-50	3.55586e-49	PHF11
ENSG00000100852	3309.49	0.662974	0.0444569	14.9127	2.72346e-50	3.78501e-49	ARHGAP5
ENSG00000101216	1238.82	0.994394	0.0666953	14.9095	2.85887e-50	3.97073e-49	GMEB2
ENSG00000133119	1126.28	-1.08717	0.0729844	-14.8959	3.50449e-50	4.86442e-49	RFC3
ENSG00000213853	426.067	-2.02785	0.136136	-14.8958	3.51007e-50	4.86913e-49	EMP2
ENSG00000104866	1532.33	0.721943	0.048508	14.883	4.2524e-50	5.89521e-49	PPP1R37
ENSG00000171345	815.687	-1.21966	0.0819579	-14.8815	4.34347e-50	6.01773e-49	KRT19
ENSG00000204435	5182.4	0.455652	0.0306249	14.8785	4.54736e-50	6.2963e-49	CSNK2B
ENSG00000083845	15343.7	0.469928	0.0315876	14.877	4.65149e-50	6.43648e-49	RPS5
ENSG00000014138	787.641	-1.20426	0.0810338	-14.8612	5.88454e-50	8.13766e-49	POLA2
ENSG00000168283	3518.64	1.01532	0.0683234	14.8605	5.94417e-50	8.21503e-49	BMI1
ENSG00000072840	2029.1	1.16785	0.078594	14.8593	6.05891e-50	8.36843e-49	EVC
ENSG00000278970	707.671	1.22016	0.0821662	14.8499	6.96585e-50	9.61512e-49	HEIH
ENSG00000174442	2535.88	-0.820586	0.0552763	-14.8452	7.47507e-50	1.03116e-48	ZWILCH
ENSG00000116786	4158.49	0.60506	0.0407589	14.8449	7.51154e-50	1.03555e-48	PLEKHM2
ENSG00000071575	466.513	-1.54684	0.104216	-14.8425	7.77476e-50	1.07118e-48	TRIB2
ENSG00000166170	3922.55	0.737224	0.049698	14.8341	8.82339e-50	1.2149e-48	BAG5
ENSG00000085999	509.429	-1.75396	0.118251	-14.8325	9.03622e-50	1.24344e-48	RAD54L
ENSG00000138780	718.736	-1.28818	0.0868508	-14.8321	9.07941e-50	1.24862e-48	GSTCD
ENSG00000163874	452.786	1.66671	0.112389	14.8299	9.39358e-50	1.29102e-48	ZC3H12A
ENSG00000112419	12409.1	-0.662525	0.0446816	-14.8277	9.70117e-50	1.33248e-48	PHACTR2
ENSG00000176393	2474	-0.780921	0.0526754	-14.8252	1.00731e-49	1.38272e-48	RNPEP
ENSG00000069482	355.746	1.77729	0.11992	14.8207	1.07703e-49	1.4775e-48	GAL
ENSG00000069275	20549.7	-0.858018	0.0579141	-14.8153	1.16591e-49	1.59845e-48	NUCKS1
ENSG00000184445	1292.58	-1.42622	0.0963074	-14.809	1.28137e-49	1.75567e-48	KNTC1
ENSG00000112210	1733.3	0.92302	0.0623353	14.8073	1.31346e-49	1.79853e-48	RAB23
ENSG00000121274	1623	0.798183	0.053908	14.8064	1.33171e-49	1.8224e-48	TENT4B
ENSG00000214530	469.673	1.97508	0.133443	14.8009	1.44449e-49	1.97553e-48	STARD10
ENSG00000144560	3251.54	-0.590602	0.0399093	-14.7986	1.49494e-49	2.04327e-48	VGLL4
ENSG00000115875	4220.49	-0.621387	0.0419899	-14.7985	1.49866e-49	2.04659e-48	SRSF7
ENSG00000170456	1171.6	1.31654	0.0889646	14.7984	1.49921e-49	2.04659e-48	DENND5B
ENSG00000148218	933.53	-1.39776	0.0944778	-14.7946	1.58645e-49	2.16437e-48	ALAD
ENSG00000152661	28671.4	-0.551449	0.0372837	-14.7906	1.68425e-49	2.29638e-48	GJA1
ENSG00000083444	9948.57	-0.425191	0.0287511	-14.7887	1.73297e-49	2.36137e-48	PLOD1
ENSG00000184922	245.533	2.30939	0.156242	14.7808	1.94777e-49	2.65244e-48	FMNL1
ENSG00000130429	10277.7	-0.420841	0.0284839	-14.7747	2.13212e-49	2.90171e-48	ARPC1B
ENSG00000137486	2399.68	-0.766888	0.0519074	-14.7742	2.15048e-49	2.92492e-48	ARRB1
ENSG00000024422	10519.6	-0.46149	0.0312858	-14.7508	3.04148e-49	4.13427e-48	EHD2
ENSG00000184897	3218.59	-0.512756	0.0347747	-14.7451	3.30951e-49	4.49585e-48	H1-10
ENSG00000126003	1892.17	0.785392	0.0532676	14.7443	3.34819e-49	4.54563e-48	PLAGL2
ENSG00000074696	4613.11	-0.508315	0.0344987	-14.7343	3.88142e-49	5.26637e-48	HACD3
ENSG00000113161	10817.6	-0.937265	0.0636689	-14.7209	4.73121e-49	6.41546e-48	HMGCR
ENSG00000235609	187.634	2.73746	0.185998	14.7177	4.96515e-49	6.72859e-48	AF127577.4
ENSG00000148154	2587.57	-0.713751	0.0485034	-14.7155	5.12682e-49	6.94347e-48	UGCG
ENSG00000168309	764.84	-1.70495	0.115908	-14.7096	5.59765e-49	7.57653e-48	FAM107A
ENSG00000137876	2940.37	-0.63015	0.0428463	-14.7072	5.7927e-49	7.83577e-48	RSL24D1
ENSG00000002834	21850.7	0.327208	0.02225	14.706	5.90218e-49	7.97903e-48	LASP1
ENSG00000118816	8544.4	-0.633117	0.0430542	-14.7051	5.97831e-49	8.07706e-48	CCNI
ENSG00000070961	3754.73	0.905835	0.0616319	14.6975	6.68844e-49	9.03102e-48	ATP2B1
ENSG00000198755	14933.7	-0.408872	0.0278428	-14.685	8.04412e-49	1.08549e-47	RPL10A
ENSG00000135378	111.954	4.12828	0.281221	14.6798	8.68114e-49	1.17075e-47	PRRG4
ENSG00000102805	1418.22	-0.744899	0.0507511	-14.6775	8.98563e-49	1.21108e-47	CLN5
ENSG00000165434	2596.99	-0.625866	0.0426659	-14.669	1.018e-48	1.37122e-47	PGM2L1
ENSG00000080845	4445.38	-0.674933	0.0460112	-14.6689	1.02018e-48	1.37333e-47	DLGAP4
ENSG00000221866	1190.6	-1.46049	0.0995665	-14.6685	1.02598e-48	1.3803e-47	PLXNA4
ENSG00000151929	4316.9	0.523361	0.0356842	14.6665	1.05718e-48	1.42143e-47	BAG3
ENSG00000139549	250.937	-2.33537	0.159265	-14.6634	1.10516e-48	1.48504e-47	DHH
ENSG00000138639	8036.22	-0.410629	0.0280045	-14.663	1.11297e-48	1.49464e-47	ARHGAP24
ENSG00000123143	10364.1	0.563459	0.0384276	14.6629	1.11455e-48	1.49586e-47	PKN1
ENSG00000183578	8715.59	0.409821	0.0279502	14.6625	1.12003e-48	1.50231e-47	TNFAIP8L3
ENSG00000067064	7375.1	-0.884258	0.0603616	-14.6494	1.35987e-48	1.82291e-47	IDI1
ENSG00000105373	3211.91	-0.674948	0.0460745	-14.649	1.36624e-48	1.83036e-47	NOP53
ENSG00000136643	1567.44	0.717872	0.0490428	14.6377	1.61538e-48	2.16282e-47	RPS6KC1
ENSG00000163249	4422.37	0.55709	0.0380756	14.6311	1.77761e-48	2.3786e-47	CCNYL1
ENSG00000111057	3656.2	-0.57049	0.039009	-14.6246	1.95812e-48	2.61857e-47	KRT18
ENSG00000182774	19823.4	0.300217	0.020531	14.6226	2.01631e-48	2.69478e-47	RPS17
ENSG00000163513	34858.3	0.311225	0.02131	14.6047	2.62246e-48	3.50279e-47	TGFBR2
ENSG00000135677	16434.9	0.375283	0.0256992	14.6029	2.69212e-48	3.59368e-47	GNS
ENSG00000197299	741.602	-1.50661	0.103226	-14.5953	3.00772e-48	4.01257e-47	BLM
ENSG00000127564	458.837	-1.98276	0.135884	-14.5916	3.17505e-48	4.23328e-47	PKMYT1
ENSG00000140264	8607.34	-0.519156	0.0355842	-14.5895	3.27468e-48	4.3635e-47	SERF2
ENSG00000189339	1642.38	-0.918765	0.0629936	-14.5851	3.49646e-48	4.65624e-47	SLC35E2B
ENSG00000103249	4776.88	0.708819	0.0486118	14.5812	3.69939e-48	4.92355e-47	CLCN7
ENSG00000153048	1100.44	-0.984836	0.0675555	-14.5782	3.86733e-48	5.14399e-47	CARHSP1
ENSG00000129255	2337.36	-0.621823	0.0426795	-14.5696	4.38566e-48	5.82994e-47	MPDU1
ENSG00000198888	94340.2	0.510051	0.0350235	14.5631	4.82231e-48	6.40658e-47	MT-ND1
ENSG00000128487	1287.76	1.29062	0.0886357	14.561	4.97539e-48	6.60602e-47	SPECC1
ENSG00000196639	1946.52	0.898395	0.0617039	14.5598	5.06112e-48	6.71585e-47	HRH1
ENSG00000264522	2187.5	0.839936	0.0577598	14.5419	6.57704e-48	8.72221e-47	OTUD7B
ENSG00000198832	490.264	1.31338	0.090425	14.5245	8.47712e-48	1.12353e-46	SELENOM
ENSG00000163626	628.342	-1.1434	0.0787666	-14.5163	9.55319e-48	1.2654e-46	COX18
ENSG00000183496	685.665	-1.10549	0.0762231	-14.5034	1.15312e-47	1.5265e-46	MEX3B
ENSG00000087111	1965.63	-0.83319	0.0574495	-14.503	1.15967e-47	1.53426e-46	PIGS
ENSG00000100023	1635.9	-0.780572	0.0538262	-14.5017	1.18162e-47	1.56237e-46	PPIL2
ENSG00000142188	1337.22	-0.995147	0.0686335	-14.4994	1.22143e-47	1.61406e-46	TMEM50B
ENSG00000167491	7752.09	0.68901	0.04753	14.4963	1.27853e-47	1.6885e-46	GATAD2A
ENSG00000176788	8786.56	0.418737	0.0288861	14.4961	1.28168e-47	1.69166e-46	BASP1
ENSG00000118495	1861.25	0.871713	0.0601449	14.4936	1.33075e-47	1.7554e-46	PLAGL1
ENSG00000150551	5273.08	0.538917	0.0371895	14.4911	1.37861e-47	1.81746e-46	LYPD1
ENSG00000157693	642.577	1.49159	0.10294	14.49	1.40222e-47	1.84748e-46	TMEM268
ENSG00000093183	2668.47	-0.870481	0.0600865	-14.4871	1.46091e-47	1.92367e-46	SEC22C
ENSG00000123219	829.943	-1.47848	0.102117	-14.4784	1.6589e-47	2.1831e-46	CENPK
ENSG00000167778	2430.13	-0.808032	0.0558138	-14.4773	1.68631e-47	2.21785e-46	SPRYD3
ENSG00000172403	129.02	3.88601	0.268569	14.4693	1.89335e-47	2.4887e-46	SYNPO2
ENSG00000136193	12367.1	0.325796	0.0225272	14.4623	2.09547e-47	2.75274e-46	SCRN1
ENSG00000131378	2949.88	0.701451	0.0485531	14.4471	2.61531e-47	3.43361e-46	RFTN1
ENSG00000114391	15482.1	-0.305264	0.021131	-14.4463	2.64527e-47	3.4709e-46	RPL24
ENSG00000145050	2961.26	-0.784622	0.0543187	-14.4448	2.70409e-47	3.546e-46	MANF
ENSG00000164284	2023.7	-0.669569	0.0463626	-14.442	2.81548e-47	3.6899e-46	GRPEL2
ENSG00000270882	302.3	3.42757	0.237413	14.4372	3.02003e-47	3.95565e-46	H4C14
ENSG00000149084	6836.63	-0.709484	0.0491485	-14.4355	3.09286e-47	4.04867e-46	HSD17B12
ENSG00000104695	8525.91	0.382096	0.0264721	14.4339	3.16493e-47	4.14059e-46	PPP2CB
ENSG00000205339	19417.6	0.478721	0.0331793	14.4283	3.43527e-47	4.49163e-46	IPO7
ENSG00000153046	1807.12	0.971312	0.0673219	14.4279	3.45529e-47	4.51516e-46	CDYL
ENSG00000234883	272.165	1.92016	0.13316	14.4199	3.87734e-47	5.06369e-46	MIR155HG
ENSG00000285106	356.142	1.47812	0.102514	14.4187	3.94531e-47	5.14946e-46	AC016831.6
ENSG00000028116	2221.21	0.620743	0.0431084	14.3996	5.20443e-47	6.78889e-46	VRK2
ENSG00000196531	16063.6	-0.340436	0.023673	-14.3808	6.83209e-47	8.90688e-46	NACA
ENSG00000114735	367.737	-2.01644	0.140228	-14.3797	6.93482e-47	9.03551e-46	HEMK1
ENSG00000138279	3570.65	-0.585201	0.0407154	-14.373	7.64836e-47	9.95938e-46	ANXA7
ENSG00000130816	4501.32	-0.906364	0.063104	-14.363	8.8286e-47	1.14895e-45	DNMT1
ENSG00000145335	3463.85	-0.593423	0.0413175	-14.3625	8.89712e-47	1.1572e-45	SNCA
ENSG00000138592	3377.55	0.588135	0.0409661	14.3566	9.68205e-47	1.25855e-45	USP8
ENSG00000109586	6420.19	-0.406161	0.0283068	-14.3486	1.08774e-46	1.41311e-45	GALNT7
ENSG00000159692	3254.82	-0.700608	0.0488294	-14.3481	1.095e-46	1.42171e-45	CTBP1
ENSG00000075643	207.186	2.02976	0.141483	14.3463	1.12339e-46	1.45716e-45	MOCOS
ENSG00000117595	445.191	-1.65182	0.115139	-14.3463	1.1236e-46	1.45716e-45	IRF6
ENSG00000188725	4543.66	0.845518	0.0589422	14.3449	1.14723e-46	1.48693e-45	SMIM15
ENSG00000233369	2189.2	-0.853402	0.0595106	-14.3403	1.22452e-46	1.58618e-45	GTF2IP4
ENSG00000111801	649.418	1.303	0.0909567	14.3256	1.51518e-46	1.96155e-45	BTN3A3
ENSG00000213390	1556.65	-0.832338	0.0581052	-14.3247	1.53472e-46	1.9857e-45	ARHGAP19
ENSG00000126432	4090.12	-0.611205	0.0426989	-14.3143	1.78079e-46	2.30274e-45	PRDX5
ENSG00000118680	17417.2	-0.381315	0.0266912	-14.2862	2.66894e-46	3.4492e-45	MYL12B
ENSG00000244687	9081.3	-0.479371	0.0335634	-14.2826	2.81077e-46	3.6304e-45	UBE2V1
ENSG00000187498	45959.3	0.323796	0.0226819	14.2755	3.10915e-46	4.01346e-45	COL4A1
ENSG00000131981	976.952	0.847494	0.059399	14.2678	3.47285e-46	4.48036e-45	LGALS3
ENSG00000135535	22204.8	0.618674	0.0433689	14.2654	3.59613e-46	4.63673e-45	CD164
ENSG00000102316	4827.3	-0.622687	0.0436542	-14.2641	3.6627e-46	4.71982e-45	MAGED2
ENSG00000107175	2948.23	0.524747	0.0367954	14.2612	3.81763e-46	4.91663e-45	CREB3
ENSG00000181222	8849.88	-0.634343	0.04463	-14.2134	7.56988e-46	9.74344e-45	POLR2A
ENSG00000148158	1526.47	0.715926	0.0503796	14.2106	7.87122e-46	1.01255e-44	SNX30
ENSG00000167615	7671.62	0.51636	0.0363492	14.2055	8.46525e-46	1.08833e-44	LENG8
ENSG00000196843	1250.57	1.07662	0.0757966	14.204	8.6483e-46	1.11123e-44	ARID5A
ENSG00000119906	2256.06	-0.604146	0.0425369	-14.2029	8.79508e-46	1.12944e-44	SLF2
ENSG00000116871	9229.13	0.589364	0.041498	14.2022	8.87714e-46	1.13932e-44	MAP7D1
ENSG00000106511	119.367	-3.53226	0.24905	-14.1829	1.1685e-45	1.49882e-44	MEOX2
ENSG00000055070	9841.15	-0.421007	0.0296943	-14.178	1.25333e-45	1.60672e-44	SZRD1
ENSG00000102572	7480.5	0.769722	0.0542948	14.1767	1.27715e-45	1.6363e-44	STK24
ENSG00000225968	139.013	2.49954	0.17632	14.1762	1.28709e-45	1.6481e-44	ELFN1
ENSG00000163029	3481.34	0.533976	0.0376829	14.1703	1.39994e-45	1.79157e-44	SMC6
ENSG00000132256	3888.27	0.557812	0.0393774	14.1658	1.49169e-45	1.90789e-44	TRIM5
ENSG00000138641	1476.47	-1.18218	0.0834585	-14.1649	1.51003e-45	1.93024e-44	HERC3
ENSG00000155254	5158.52	-0.448311	0.0316535	-14.1631	1.5508e-45	1.98122e-44	MARVELD1
ENSG00000182809	6404.5	-0.60281	0.0425689	-14.1608	1.60161e-45	2.04496e-44	CRIP2
ENSG00000161040	382.356	1.47853	0.104415	14.1601	1.6179e-45	2.06458e-44	FBXL13
ENSG00000149925	30474.9	-0.357972	0.0252819	-14.1592	1.63818e-45	2.08926e-44	ALDOA
ENSG00000164463	1031.74	1.30475	0.0922159	14.1488	1.89946e-45	2.4211e-44	CREBRF
ENSG00000254470	1114.38	0.860926	0.0608772	14.142	2.0919e-45	2.66488e-44	AP5B1
ENSG00000106351	608.135	-1.59768	0.113075	-14.1295	2.50083e-45	3.18399e-44	AGFG2
ENSG00000064961	1781.84	-0.794655	0.0562578	-14.1252	2.65485e-45	3.37816e-44	HMG20B
ENSG00000189410	534.072	1.51792	0.107465	14.1248	2.67195e-45	3.39798e-44	SH2D5
ENSG00000176978	2641.71	0.658123	0.0466044	14.1215	2.7998e-45	3.55853e-44	DPP7
ENSG00000123136	3329.21	-0.649362	0.0459964	-14.1176	2.9569e-45	3.75607e-44	DDX39A
ENSG00000167114	1730.25	-0.718246	0.0508808	-14.1162	3.0166e-45	3.82973e-44	SLC27A4
ENSG00000105612	1238.79	-0.890196	0.0630694	-14.1145	3.0899e-45	3.92056e-44	DNASE2
ENSG00000179630	682.306	1.8572	0.131611	14.1113	3.23514e-45	4.1025e-44	LACC1
ENSG00000204899	2066.01	-1.08634	0.0769888	-14.1104	3.27841e-45	4.15502e-44	MZT1
ENSG00000104131	6871.81	0.501724	0.0355581	14.11	3.29715e-45	4.17639e-44	EIF3J
ENSG00000175602	2499.88	-0.710783	0.0504015	-14.1024	3.67027e-45	4.64637e-44	CCDC85B
ENSG00000143079	5440.94	-0.48002	0.034073	-14.088	4.50052e-45	5.6942e-44	CTTNBP2NL
ENSG00000119718	2347.51	-0.879462	0.0624344	-14.0862	4.61858e-45	5.84025e-44	EIF2B2
ENSG00000182197	6818.4	0.483462	0.0343348	14.0808	4.98346e-45	6.29808e-44	EXT1
ENSG00000162923	6701.53	-0.554185	0.0393883	-14.0698	5.82419e-45	7.35642e-44	WDR26
ENSG00000119977	1833.52	-0.704705	0.0501128	-14.0624	6.46719e-45	8.16396e-44	TCTN3
ENSG00000153561	3733.93	0.711569	0.0506055	14.0611	6.58569e-45	8.30884e-44	RMND5A
ENSG00000099998	730.723	-2.406	0.171156	-14.0573	6.94462e-45	8.75673e-44	GGT5
ENSG00000178163	2985.77	0.832	0.0591881	14.0569	6.99136e-45	8.81069e-44	ZNF518B
ENSG00000115904	2872.7	0.587918	0.0418374	14.0524	7.44216e-45	9.3735e-44	SOS1
ENSG00000175832	634.855	-1.54038	0.109631	-14.0507	7.63273e-45	9.6081e-44	ETV4
ENSG00000125304	9376.7	-0.338053	0.0240731	-14.0428	8.53058e-45	1.07323e-43	TM9SF2
ENSG00000276045	998.826	0.811842	0.0578214	14.0405	8.80739e-45	1.10743e-43	ORAI1
ENSG00000091483	3905.71	-0.594098	0.0423229	-14.0373	9.21972e-45	1.15862e-43	FH
ENSG00000198961	6315.09	-0.571265	0.0407203	-14.029	1.03626e-44	1.30151e-43	PJA2
ENSG00000156502	1604.17	1.05262	0.0750568	14.0243	1.10654e-44	1.389e-43	SUPV3L1
ENSG00000127080	1559.29	1.2638	0.0901285	14.0222	1.14017e-44	1.43041e-43	IPPK
ENSG00000169136	2559.77	0.542445	0.0387018	14.016	1.24443e-44	1.56033e-43	ATF5
ENSG00000168300	1599.69	0.667479	0.0476485	14.0084	1.38498e-44	1.73558e-43	PCMTD1
ENSG00000130299	402.454	-1.70941	0.122046	-14.0063	1.42597e-44	1.78594e-43	GTPBP3
ENSG00000052795	2532	0.789549	0.0563799	14.0041	1.4714e-44	1.84181e-43	FNIP2
ENSG00000111339	713.256	1.213	0.0866206	14.0036	1.4826e-44	1.85479e-43	ART4
ENSG00000055130	4051.11	0.561748	0.040118	14.0024	1.50701e-44	1.88427e-43	CUL1
ENSG00000140564	10478.5	-0.41211	0.0294356	-14.0004	1.55013e-44	1.9371e-43	FURIN
ENSG00000154642	577.736	1.53753	0.10983	13.9992	1.57539e-44	1.96756e-43	C21orf91
ENSG00000028203	3036.66	-0.905058	0.064668	-13.9954	1.66187e-44	2.07441e-43	VEZT
ENSG00000006118	3618.39	0.798701	0.0570761	13.9936	1.70538e-44	2.12752e-43	TMEM132A
ENSG00000141298	2717.34	-0.642185	0.0459089	-13.9882	1.83882e-44	2.29271e-43	SSH2
ENSG00000133773	1486.9	0.739256	0.0528641	13.9841	1.94959e-44	2.42947e-43	CCDC59
ENSG00000100889	905.08	0.999936	0.0715259	13.98	2.06351e-44	2.56999e-43	PCK2
ENSG00000120742	9043.65	0.438494	0.0313666	13.9796	2.0753e-44	2.58323e-43	SERP1
ENSG00000167130	715.896	-1.01196	0.0724572	-13.9664	2.50075e-44	3.11108e-43	DOLPP1
ENSG00000102606	4637.11	-0.709322	0.0507885	-13.9662	2.50669e-44	3.11674e-43	ARHGEF7
ENSG00000222041	1698.87	-0.721881	0.0517033	-13.962	2.65886e-44	3.3041e-43	CYTOR
ENSG00000130414	2485.44	-0.9195	0.0658702	-13.9593	2.76237e-44	3.43082e-43	NDUFA10
ENSG00000164125	16254.4	-0.747434	0.0535476	-13.9583	2.80038e-44	3.47609e-43	GASK1B
ENSG00000203446	111.978	6.29824	0.451302	13.9557	2.90472e-44	3.6036e-43	SUGCT-AS1
ENSG00000180801	2332.83	-0.603535	0.0432757	-13.9463	3.31504e-44	4.11035e-43	ARSJ
ENSG00000185813	1872.87	-0.962105	0.068994	-13.9448	3.38568e-44	4.19561e-43	PCYT2
ENSG00000166311	2330.91	-0.995046	0.0713591	-13.9442	3.4121e-44	4.226e-43	SMPD1
ENSG00000123685	96.3168	3.83682	0.275192	13.9423	3.50301e-44	4.33619e-43	BATF3
ENSG00000130775	406.831	2.23984	0.160666	13.9409	3.57226e-44	4.41946e-43	THEMIS2
ENSG00000152503	338.518	2.40694	0.172669	13.9397	3.63574e-44	4.4955e-43	TRIM36
ENSG00000087085	97.934	4.66806	0.334917	13.9379	3.7249e-44	4.60319e-43	ACHE
ENSG00000187514	49391.1	-0.484849	0.0348117	-13.9277	4.29752e-44	5.30788e-43	PTMA
ENSG00000134548	105.141	4.77732	0.343296	13.916	5.06364e-44	6.25066e-43	SPX
ENSG00000163932	1135.84	0.883104	0.0634916	13.909	5.58641e-44	6.89217e-43	PRKCD
ENSG00000138119	27321	-0.422582	0.030415	-13.8938	6.90232e-44	8.51096e-43	MYOF
ENSG00000124216	562.888	1.55183	0.111707	13.892	7.08248e-44	8.72827e-43	SNAI1
ENSG00000108561	6147.57	0.414872	0.0298742	13.8873	7.56422e-44	9.31682e-43	C1QBP
ENSG00000012232	4883.82	-0.610156	0.0439689	-13.877	8.73251e-44	1.07499e-42	EXTL3
ENSG00000106628	2639.56	-0.622399	0.0448661	-13.8724	9.31559e-44	1.14613e-42	POLD2
ENSG00000172159	2006.09	-0.995635	0.0717986	-13.8671	1.00297e-43	1.23331e-42	FRMD3
ENSG00000164430	411.378	1.49828	0.108132	13.8561	1.16909e-43	1.43679e-42	CGAS
ENSG00000137492	2628.24	-0.616997	0.0445452	-13.851	1.25397e-43	1.54026e-42	THAP12
ENSG00000187479	213.482	2.33612	0.168671	13.8502	1.26932e-43	1.55825e-42	C11orf96
ENSG00000101639	963.347	-1.06517	0.0769438	-13.8435	1.39288e-43	1.709e-42	CEP192
ENSG00000072864	1221.93	-0.970189	0.0701232	-13.8355	1.55694e-43	1.90924e-42	NDE1
ENSG00000138172	338.48	-1.61611	0.116824	-13.8337	1.59584e-43	1.95587e-42	CALHM2
ENSG00000176974	778.02	-1.37128	0.09916	-13.8289	1.70537e-43	2.08896e-42	SHMT1
ENSG00000064419	3978.8	-0.50752	0.0367255	-13.8193	1.94979e-43	2.38704e-42	TNPO3
ENSG00000158985	2591.45	0.69512	0.0503044	13.8183	1.97748e-43	2.41962e-42	CDC42SE2
ENSG00000187189	2366.77	-0.584583	0.0423054	-13.8182	1.9809e-43	2.42248e-42	TSPYL4
ENSG00000213186	1367.79	-0.979427	0.070886	-13.8169	2.01467e-43	2.46243e-42	TRIM59
ENSG00000132670	3064.02	-0.509899	0.0369414	-13.8029	2.4473e-43	2.98957e-42	PTPRA
ENSG00000172331	2016.45	0.780838	0.0565838	13.7997	2.56025e-43	3.12584e-42	BPGM
ENSG00000100523	1663.93	0.865894	0.0628267	13.7823	3.25929e-43	3.97712e-42	DDHD1
ENSG00000213676	2417.82	-0.91276	0.06623	-13.7817	3.28574e-43	4.0072e-42	ATF6B
ENSG00000154237	1674.32	1.06978	0.0776638	13.7745	3.62932e-43	4.42381e-42	LRRK1
ENSG00000119041	1612.33	-0.940827	0.0683393	-13.767	4.02642e-43	4.90515e-42	GTF3C3
ENSG00000068697	8898.12	-0.451047	0.0327902	-13.7555	4.71683e-43	5.74311e-42	LAPTM4A
ENSG00000165102	3101.01	-0.553467	0.0402898	-13.7372	6.08044e-43	7.39936e-42	HGSNAT
ENSG00000184307	408.212	1.78909	0.130265	13.7342	6.33174e-43	7.70096e-42	ZDHHC23
ENSG00000170915	516.526	-1.5312	0.111504	-13.7322	6.51205e-43	7.91596e-42	PAQR8
ENSG00000091986	736.44	-1.55228	0.113162	-13.7173	8.00151e-43	9.72122e-42	CCDC80
ENSG00000183458	956.409	1.08778	0.0793351	13.7112	8.69884e-43	1.05627e-41	PKD1P3
ENSG00000185697	316.753	-1.95617	0.143062	-13.6736	1.46044e-42	1.7724e-41	MYBL1
ENSG00000124226	2617.43	1.11631	0.0816522	13.6715	1.50227e-42	1.82217e-41	RNF114
ENSG00000100647	2314.22	0.677573	0.0495627	13.671	1.51278e-42	1.83391e-41	SUSD6
ENSG00000118276	1813.83	-0.798992	0.0584666	-13.6658	1.62505e-42	1.96895e-41	B4GALT6
ENSG00000135966	3909.76	0.504227	0.0369039	13.6633	1.68298e-42	2.03803e-41	TGFBRAP1
ENSG00000237596	96.6013	6.11329	0.447468	13.662	1.71292e-42	2.07316e-41	AL138828.1
ENSG00000074855	242.514	-2.06462	0.151287	-13.6471	2.10051e-42	2.54089e-41	ANO8
ENSG00000100578	1481.02	-1.18398	0.086804	-13.6397	2.32448e-42	2.8103e-41	KIAA0586
ENSG00000175061	10377.6	0.364815	0.026764	13.6308	2.62569e-42	3.17273e-41	SNHG29
ENSG00000172167	308.207	-1.7362	0.127426	-13.6252	2.83767e-42	3.42703e-41	MTBP
ENSG00000110660	3221.83	0.767204	0.0563128	13.624	2.88478e-42	3.48202e-41	SLC35F2
ENSG00000164649	2571.88	-0.769838	0.0565185	-13.621	3.00441e-42	3.62446e-41	CDCA7L
ENSG00000128641	4096.95	0.754175	0.0554101	13.6108	3.45553e-42	4.16644e-41	MYO1B
ENSG00000119396	6807.63	-0.385057	0.0282987	-13.6069	3.64448e-42	4.39188e-41	RAB14
ENSG00000161921	667.811	1.03255	0.0759027	13.6036	3.81234e-42	4.59168e-41	CXCL16
ENSG00000135679	21044.4	0.341517	0.0251086	13.6016	3.9191e-42	4.71772e-41	MDM2
ENSG00000186594	2533.34	0.671404	0.0493684	13.5999	4.01203e-42	4.82698e-41	MIR22HG
ENSG00000122257	4451.27	0.603696	0.0443918	13.5993	4.04405e-42	4.86289e-41	RBBP6
ENSG00000142168	3642.61	-0.448817	0.0330172	-13.5934	4.38072e-42	5.26489e-41	SOD1
ENSG00000116685	1942.15	-0.725677	0.0533979	-13.59	4.59156e-42	5.51531e-41	KIAA2013
ENSG00000062485	12791.7	-0.378246	0.0278365	-13.5881	4.70847e-42	5.6527e-41	CS
ENSG00000135387	17601.6	-0.290082	0.0213483	-13.5881	4.71157e-42	5.65338e-41	CAPRIN1
ENSG00000011243	2086.05	0.720309	0.053015	13.5869	4.78994e-42	5.74432e-41	AKAP8L
ENSG00000067715	1982.58	-0.818276	0.060227	-13.5865	4.81413e-42	5.77023e-41	SYT1
ENSG00000110367	11676.9	-0.371542	0.0273626	-13.5784	5.37708e-42	6.44152e-41	DDX6
ENSG00000166398	4208.76	0.852097	0.0627591	13.5773	5.46234e-42	6.54014e-41	GARRE1
ENSG00000188610	266.428	-1.67051	0.123057	-13.575	5.63306e-42	6.74094e-41	FAM72B
ENSG00000258232	1468.66	-1.30541	0.0961649	-13.5747	5.66011e-42	6.76967e-41	AC125611.3
ENSG00000050165	7603.37	0.442818	0.0326297	13.571	5.94918e-42	7.1116e-41	DKK3
ENSG00000196182	1830.22	1.02105	0.0752424	13.5701	6.02184e-42	7.1946e-41	STK40
ENSG00000156256	3350.41	0.493984	0.0364191	13.5639	6.55633e-42	7.82899e-41	USP16
ENSG00000152102	10200.1	0.358789	0.026454	13.5627	6.6592e-42	7.94758e-41	FAM168B
ENSG00000162692	82.3894	3.88314	0.286451	13.556	7.2976e-42	8.70483e-41	VCAM1
ENSG00000135776	1487.87	-0.705267	0.0520306	-13.5549	7.41597e-42	8.84129e-41	ABCB10
ENSG00000116977	3135.43	0.666248	0.0491704	13.5498	7.94653e-42	9.46877e-41	LGALS8
ENSG00000103145	505.505	-1.51739	0.112008	-13.5472	8.23102e-42	9.80252e-41	HCFC1R1
ENSG00000064651	6755.66	-0.701579	0.051797	-13.5448	8.50761e-42	1.01265e-40	SLC12A2
ENSG00000087448	2803.54	0.72998	0.0539243	13.5371	9.44061e-42	1.12311e-40	KLHL42
ENSG00000004776	198.92	-2.90407	0.214538	-13.5364	9.53533e-42	1.13377e-40	HSPB6
ENSG00000129116	2919.94	0.612628	0.0452583	13.5363	9.55399e-42	1.13538e-40	PALLD
ENSG00000149948	22828	0.449896	0.0332368	13.5361	9.57722e-42	1.13754e-40	HMGA2
ENSG00000053438	264.896	-2.07378	0.153211	-13.5354	9.66259e-42	1.14707e-40	NNAT
ENSG00000123975	1957.6	-0.720335	0.0532289	-13.5328	1.00163e-41	1.18842e-40	CKS2
ENSG00000276644	329.851	-1.9711	0.145834	-13.516	1.25806e-41	1.49188e-40	DACH1
ENSG00000165449	634.46	1.10495	0.0817885	13.5098	1.36897e-41	1.62254e-40	SLC16A9
ENSG00000141582	739.595	1.50526	0.111431	13.5084	1.39456e-41	1.65199e-40	CBX4
ENSG00000147684	2641.35	0.557916	0.0413084	13.5061	1.43903e-41	1.70377e-40	NDUFB9
ENSG00000183580	1767.7	0.684794	0.050714	13.503	1.50046e-41	1.77556e-40	FBXL7
ENSG00000170379	692.963	-1.20839	0.0895081	-13.5003	1.55706e-41	1.84155e-40	TCAF2
ENSG00000177989	108.094	6.39354	0.473596	13.5	1.56389e-41	1.84865e-40	ODF3B
ENSG00000164690	81.0975	4.4964	0.333119	13.4979	1.60969e-41	1.90178e-40	SHH
ENSG00000099797	1390.23	-0.94267	0.0698505	-13.4955	1.66132e-41	1.96175e-40	TECR
ENSG00000102531	8852.56	0.576668	0.0427307	13.4954	1.66419e-41	1.9641e-40	FNDC3A
ENSG00000119714	122.639	2.79095	0.206819	13.4947	1.6815e-41	1.98348e-40	GPR68
ENSG00000157833	415.712	1.33386	0.0988612	13.4922	1.73719e-41	2.04808e-40	GAREM2
ENSG00000046889	2671.86	-0.647462	0.0480055	-13.4872	1.85921e-41	2.19078e-40	PREX2
ENSG00000186834	1250.48	-0.94869	0.0703441	-13.4864	1.87991e-41	2.21401e-40	HEXIM1
ENSG00000161638	78600.8	-0.317675	0.0235644	-13.4811	2.02084e-41	2.37872e-40	ITGA5
ENSG00000103512	12143	0.390707	0.0289836	13.4803	2.04343e-41	2.40405e-40	NOMO1
ENSG00000243742	160.047	8.25868	0.612793	13.4771	2.13313e-41	2.50826e-40	RPLP0P2
ENSG00000092098	2052.67	1.1786	0.087455	13.4767	2.14576e-41	2.52178e-40	RNF31
ENSG00000140945	5342.46	-0.746094	0.0553818	-13.4718	2.29092e-41	2.69096e-40	CDH13
ENSG00000169594	1114.28	0.924968	0.0686825	13.4673	2.43632e-41	2.8591e-40	BNC1
ENSG00000245556	186.848	2.23376	0.165865	13.4673	2.43663e-41	2.8591e-40	SCAMP1-AS1
ENSG00000179431	1369.56	0.720173	0.053512	13.4582	2.75658e-41	3.23282e-40	FJX1
ENSG00000151092	1383.46	0.80034	0.0594792	13.4558	2.84675e-41	3.33681e-40	NGLY1
ENSG00000091947	637.73	-1.06046	0.0788498	-13.4491	3.11722e-41	3.65193e-40	TMEM101
ENSG00000146648	884.182	1.74851	0.13008	13.4418	3.44133e-41	4.02952e-40	EGFR
ENSG00000172172	1244.04	-0.773289	0.0575566	-13.4353	3.75603e-41	4.39569e-40	MRPL13
ENSG00000164035	1991.13	-3.17151	0.23607	-13.4347	3.78824e-41	4.43107e-40	EMCN
ENSG00000095002	1958.74	-0.784114	0.0583665	-13.4343	3.80573e-41	4.44919e-40	MSH2
ENSG00000242498	1340.68	-0.806885	0.0600628	-13.434	3.82148e-41	4.46527e-40	ARPIN
ENSG00000112312	1182.78	-0.824725	0.0614042	-13.4311	3.97545e-41	4.64274e-40	GMNN
ENSG00000139182	1274.19	-1.39275	0.103755	-13.4235	4.40661e-41	5.14359e-40	CLSTN3
ENSG00000159399	2131.31	0.617947	0.046048	13.4196	4.63985e-41	5.41299e-40	HK2
ENSG00000186350	2533.26	0.816873	0.0608762	13.4186	4.70617e-41	5.4875e-40	RXRA
ENSG00000103769	7767.04	-0.507812	0.0378625	-13.412	5.14265e-41	5.99331e-40	RAB11A
ENSG00000139278	6208.53	0.661713	0.0493537	13.4076	5.46092e-41	6.36091e-40	GLIPR1
ENSG00000100129	10110.1	-0.408998	0.0305332	-13.3952	6.45415e-41	7.5139e-40	EIF3L
ENSG00000122591	4602.58	-0.550058	0.0411006	-13.3832	7.58145e-41	8.8217e-40	FAM126A
ENSG00000272269	382.883	1.53545	0.114784	13.3768	8.26012e-41	9.60637e-40	NUP153-AS1
ENSG00000120217	2444.52	0.702886	0.0525479	13.3761	8.34285e-41	9.69754e-40	CD274
ENSG00000105851	536.244	-1.80178	0.134735	-13.3727	8.72583e-41	1.01374e-39	PIK3CG
ENSG00000154710	1317.65	0.850975	0.0636471	13.3702	9.03041e-41	1.04858e-39	RABGEF1
ENSG00000119707	9511.34	0.464783	0.0347909	13.3593	1.04494e-40	1.21271e-39	RBM25
ENSG00000145391	6852.62	-0.589349	0.0441252	-13.3563	1.0885e-40	1.26261e-39	SETD7
ENSG00000099968	3608.62	0.506589	0.0379337	13.3546	1.11391e-40	1.29141e-39	BCL2L13
ENSG00000183722	1067.29	0.768829	0.0575907	13.3499	1.18657e-40	1.37494e-39	LHFPL6
ENSG00000215183	121.641	-2.67956	0.200769	-13.3465	1.24099e-40	1.43725e-39	MSMP
ENSG00000171729	571.208	1.26651	0.0949368	13.3405	1.34473e-40	1.5566e-39	TMEM51
ENSG00000152240	962.675	-0.841211	0.0630618	-13.3395	1.36437e-40	1.57851e-39	HAUS1
ENSG00000107719	494.642	-2.01781	0.151326	-13.3341	1.46552e-40	1.69466e-39	PALD1
ENSG00000138346	568.806	-2.25659	0.169322	-13.3272	1.60818e-40	1.85865e-39	DNA2
ENSG00000162517	2234.05	-0.662318	0.0497103	-13.3235	1.689e-40	1.95105e-39	PEF1
ENSG00000114541	2618.06	-0.716184	0.0537782	-13.3174	1.83477e-40	2.11834e-39	FRMD4B
ENSG00000173559	3408.47	0.600369	0.0451113	13.3086	2.06225e-40	2.37975e-39	NABP1
ENSG00000235385	113.427	2.68467	0.201727	13.3084	2.06886e-40	2.38614e-39	LINC02154
ENSG00000147536	838.851	-1.63699	0.123008	-13.3079	2.08121e-40	2.39914e-39	GINS4
ENSG00000049541	1126.53	-1.02681	0.0771698	-13.3059	2.14043e-40	2.46613e-39	RFC2
ENSG00000099250	19672.6	-0.740105	0.0556408	-13.3015	2.26988e-40	2.61394e-39	NRP1
ENSG00000132394	228.967	-1.68365	0.126654	-13.2933	2.53202e-40	2.9143e-39	EEFSEC
ENSG00000184752	1569.84	-0.75954	0.0571431	-13.2919	2.58003e-40	2.96804e-39	NDUFA12
ENSG00000050344	4370.87	0.765614	0.0576013	13.2916	2.5897e-40	2.97762e-39	NFE2L3
ENSG00000069849	8148.44	-0.436248	0.0328248	-13.2902	2.6378e-40	3.03136e-39	ATP1B3
ENSG00000011295	1543.54	-0.713594	0.0537373	-13.2793	3.05232e-40	3.50593e-39	TTC19
ENSG00000111752	1580.12	0.784581	0.0590847	13.2789	3.06729e-40	3.52131e-39	PHC1
ENSG00000114383	1831.24	0.582003	0.043831	13.2783	3.09151e-40	3.54728e-39	TUSC2
ENSG00000153233	203.346	1.96489	0.148023	13.2743	3.26351e-40	3.74272e-39	PTPRR
ENSG00000136237	2172.84	-1.20381	0.0906964	-13.273	3.32197e-40	3.8078e-39	RAPGEF5
ENSG00000126934	5106.23	0.636895	0.0480109	13.2656	3.66259e-40	4.19608e-39	MAP2K2
ENSG00000100422	5643.96	-0.708394	0.0534018	-13.2654	3.67586e-40	4.20912e-39	CERK
ENSG00000155975	2725.6	0.889553	0.06706	13.265	3.69274e-40	4.22628e-39	VPS37A
ENSG00000167642	154.954	-2.52485	0.190343	-13.2647	3.70665e-40	4.24003e-39	SPINT2
ENSG00000180616	125.987	6.79099	0.511991	13.2639	3.74931e-40	4.28663e-39	SSTR2
ENSG00000116044	3546.35	-0.532089	0.0401162	-13.2637	3.75973e-40	4.29634e-39	NFE2L2
ENSG00000102893	2731.65	-0.670765	0.0505855	-13.26	3.94724e-40	4.5083e-39	PHKB
ENSG00000143469	341.081	2.16976	0.163643	13.2591	3.99619e-40	4.56187e-39	SYT14
ENSG00000197536	119.634	2.53431	0.191205	13.2545	4.25205e-40	4.85147e-39	IRF1-AS1
ENSG00000181588	2907.47	0.474152	0.035789	13.2485	4.60172e-40	5.24775e-39	MEX3D
ENSG00000160298	144.21	-2.44234	0.184366	-13.2472	4.68073e-40	5.33512e-39	C21orf58
ENSG00000167193	6473.33	-0.399843	0.0301853	-13.2463	4.74179e-40	5.40196e-39	CRK
ENSG00000137872	811.868	-1.52879	0.115417	-13.2458	4.77324e-40	5.43502e-39	SEMA6D
ENSG00000116691	755.967	0.973925	0.0735474	13.2421	5.01084e-40	5.70265e-39	MIIP
ENSG00000086991	1428.89	-0.937722	0.0708388	-13.2374	5.33524e-40	6.06873e-39	NOX4
ENSG00000196453	889.771	0.94409	0.071328	13.2359	5.44427e-40	6.1896e-39	ZNF777
ENSG00000165891	3738.29	0.96135	0.072671	13.2288	5.98431e-40	6.80011e-39	E2F7
ENSG00000131467	9511.7	0.477453	0.0361211	13.2181	6.89476e-40	7.83068e-39	PSME3
ENSG00000122376	2662.31	0.729048	0.0551709	13.2143	7.25129e-40	8.23141e-39	SHLD2
ENSG00000156599	8265.85	0.367993	0.0278648	13.2064	8.05925e-40	9.14393e-39	ZDHHC5
ENSG00000125753	7720.87	0.705469	0.053428	13.2041	8.30823e-40	9.42163e-39	VASP
ENSG00000172115	13649.2	0.485693	0.0367971	13.1992	8.86645e-40	1.00495e-38	CYCS
ENSG00000136052	976.584	1.52808	0.115782	13.1979	9.01979e-40	1.02181e-38	SLC41A2
ENSG00000144445	781.561	1.3525	0.10253	13.1913	9.84278e-40	1.11448e-38	KANSL1L
ENSG00000140391	10993.1	-0.321618	0.024385	-13.1892	1.013e-39	1.14642e-38	TSPAN3
ENSG00000117318	6293.4	0.552709	0.0419399	13.1786	1.1651e-39	1.31789e-38	ID3
ENSG00000140365	1268.37	-0.808119	0.0613768	-13.1665	1.36785e-39	1.54644e-38	COMMD4
ENSG00000123374	1907.25	-0.875235	0.0664832	-13.1648	1.39973e-39	1.58168e-38	CDK2
ENSG00000179886	549.937	1.08994	0.082805	13.1627	1.43783e-39	1.62391e-38	TIGD5
ENSG00000166341	3897.25	-0.81249	0.0617414	-13.1596	1.49945e-39	1.69265e-38	DCHS1
ENSG00000086712	1738.24	0.700493	0.0532641	13.1513	1.67246e-39	1.88699e-38	TXLNG
ENSG00000170515	10659.3	0.353924	0.0269127	13.1508	1.68313e-39	1.89807e-38	PA2G4
ENSG00000131043	1043.32	-0.834634	0.0634969	-13.1445	1.83062e-39	2.06336e-38	AAR2
ENSG00000166557	3803.66	-0.667212	0.0507624	-13.1438	1.84688e-39	2.08063e-38	TMED3
ENSG00000101236	1380.03	0.9469	0.072043	13.1435	1.85355e-39	2.08709e-38	RNF24
ENSG00000163348	820.069	-0.822589	0.0626111	-13.1381	1.99268e-39	2.24262e-38	PYGO2
ENSG00000149809	501.241	-1.95815	0.149047	-13.1378	2.0006e-39	2.25039e-38	TM7SF2
ENSG00000100426	2797.53	0.564575	0.042983	13.1348	2.07925e-39	2.33769e-38	ZBED4
ENSG00000019995	1573.32	1.08867	0.0828887	13.1341	2.09881e-39	2.35849e-38	ZRANB1
ENSG00000244274	408.02	1.21671	0.0926478	13.1327	2.13998e-39	2.40355e-38	DBNDD2
ENSG00000105711	523.329	-1.31129	0.0998651	-13.1306	2.19977e-39	2.46946e-38	SCN1B
ENSG00000124541	2350.14	-0.523453	0.0398799	-13.1257	2.34462e-39	2.63074e-38	RRP36
ENSG00000130985	15426.8	-0.266705	0.0203217	-13.1241	2.39599e-39	2.68703e-38	UBA1
ENSG00000117724	4884.1	-2.05389	0.156527	-13.1216	2.4754e-39	2.77469e-38	CENPF
ENSG00000089041	430.401	1.29211	0.0984944	13.1186	2.5766e-39	2.88667e-38	P2RX7
ENSG00000130224	801.115	0.912049	0.0695255	13.1182	2.59023e-39	2.90048e-38	LRCH2
ENSG00000119537	3677.59	0.601121	0.0458544	13.1093	2.91101e-39	3.25805e-38	KDSR
ENSG00000284946	406.323	-1.65989	0.126672	-13.1038	3.12976e-39	3.50113e-38	AC068831.6
ENSG00000181744	3000.35	-1.02186	0.0780069	-13.0996	3.31101e-39	3.70202e-38	DIPK2A
ENSG00000212719	1700.15	1.17345	0.0896094	13.0952	3.50866e-39	3.92105e-38	LINC02693
ENSG00000196935	1642.73	1.12005	0.0855428	13.0934	3.59182e-39	4.01197e-38	SRGAP1
ENSG00000144224	6382.51	-0.495873	0.0378762	-13.092	3.6608e-39	4.08698e-38	UBXN4
ENSG00000173540	2034.71	-0.806005	0.0615889	-13.0869	3.91428e-39	4.36778e-38	GMPPB
[truncated: 20,186 more rows]

## Sheet: q<0.001
Significant up in si-FLRT2											Significant down in si-FLRT2
ens_gene	baseMean	log2FoldChange	lfcSE	stat	pvalue	padj	ext_gene				ens_gene	baseMean	log2FoldChange	lfcSE	stat	pvalue	padj	ext_gene
ENSG00000163121	540.454	11.8743	1.0229	11.6084	3.73524e-31	3.41188e-30	NEURL3				ENSG00000282785	6.13218	-6.00066	1.61223	-3.72195	0.000197688	0.000542723	MALLP1
ENSG00000020633	256.861	10.6201	1.03128	10.298	7.19223e-25	5.53588e-24	RUNX3				ENSG00000131386	11.0622	-5.72569	1.23183	-4.64813	3.34961e-06	1.09539e-05	GALNT15
ENSG00000169245	5804.27	10.2297	0.232806	43.9406	0	0	CXCL10				ENSG00000178662	9.28209	-5.56541	1.45971	-3.81268	0.00013747	0.000383491	CSRNP3
ENSG00000145506	117.757	10.178	1.04079	9.77908	1.38457e-22	9.95299e-22	NKD2				ENSG00000183395	31.3434	-5.5524	0.719819	-7.7136	1.22316e-14	6.55704e-14	PMCH
ENSG00000261618	100.858	10.1742	1.03606	9.82005	9.23015e-23	6.67167e-22	LINC02605				ENSG00000278952	6.77149	-5.38443	1.218	-4.42071	9.83763e-06	3.0885e-05	AP003068.4
ENSG00000164400	143.437	9.95572	1.03469	9.6219	6.46254e-22	4.55461e-21	CSF2				ENSG00000134817	6.0654	-5.16381	1.3394	-3.85532	0.00011558	0.000325029	APLNR
ENSG00000123610	81.2471	9.48885	1.04208	9.10566	8.57474e-20	5.62388e-19	TNFAIP6				ENSG00000120594	55.0916	-5.14538	0.543474	-9.46758	2.86415e-21	1.97367e-20	PLXDC2
ENSG00000130487	103.178	9.48145	1.3923	6.8099	9.76677e-12	4.54628e-11	KLHDC7B				ENSG00000185313	14.4004	-5.07056	0.947498	-5.35153	8.72151e-08	3.21504e-07	SCN10A
ENSG00000178860	157.31	9.27163	0.931891	9.94927	2.54051e-23	1.8641e-22	MSC				ENSG00000185739	4.4401	-4.92632	1.33869	-3.67995	0.000233284	0.000636529	SRL
ENSG00000163673	51.834	9.06709	1.07179	8.45975	2.67953e-17	1.59173e-16	DCLK3				ENSG00000134323	77.3124	-4.92144	0.394722	-12.4681	1.11441e-35	1.13507e-34	MYCN
ENSG00000130700	69.0033	8.90218	1.0396	8.56308	1.09893e-17	6.62147e-17	GATA5				ENSG00000197558	8.65885	-4.71776	1.2192	-3.86956	0.000109034	0.000307434	SSPOP
ENSG00000134321	12510.3	8.76095	0.204208	42.902	0	0	RSAD2				ENSG00000112782	9.2621	-4.65909	1.14698	-4.06203	4.86474e-05	0.000141996	CLIC5
ENSG00000159212	36.3567	8.70806	1.06623	8.16718	3.15691e-16	1.8107e-15	CLIC6				ENSG00000104490	16.1204	-4.61832	0.838492	-5.50789	3.63157e-08	1.37625e-07	NCALD
ENSG00000285744	55.953	8.59881	1.04489	8.22943	1.88108e-16	1.08816e-15	AC083837.1				ENSG00000276409	63.4563	-4.58463	0.399049	-11.4889	1.50006e-30	1.35412e-29	CCL14
ENSG00000023445	7476.19	8.4907	0.267047	31.7948	7.6481e-222	5.06227e-220	BIRC3				ENSG00000012223	15.4618	-4.5655	0.9046	-5.04698	4.48838e-07	1.57492e-06	LTF
ENSG00000175003	21.8297	8.44738	1.18876	7.10605	1.19409e-12	5.82578e-12	SLC22A1				ENSG00000259030	14.9607	-4.50096	0.731418	-6.15375	7.56741e-10	3.19271e-09	FPGT-TNNI3K
ENSG00000137273	27.2473	8.28986	1.07534	7.70906	1.2675e-14	6.78822e-14	FOXF2				ENSG00000133800	606.398	-4.41202	0.125111	-35.2648	2.03358e-272	1.80721e-270	LYVE1
ENSG00000131203	304.168	8.27875	0.52246	15.8457	1.50538e-56	2.29209e-55	IDO1				ENSG00000137474	52.5393	-4.35334	0.38107	-11.424	3.17389e-30	2.84096e-29	MYO7A
ENSG00000243742	160.047	8.25868	0.612793	13.4771	2.13313e-41	2.50826e-40	RPLP0P2				ENSG00000271121	8.42419	-4.3346	1.04436	-4.15046	3.31805e-05	9.88546e-05	NUDT4P2
ENSG00000170561	24.9314	8.15569	1.08241	7.53475	4.89277e-14	2.54342e-13	IRX2				ENSG00000165507	2552.27	-4.21231	0.185349	-22.7264	2.45625e-114	7.60961e-113	DEPP1
ENSG00000176136	26.0034	8.11477	1.10182	7.36486	1.77334e-13	8.98797e-13	MC5R				ENSG00000086696	41.3801	-4.18318	0.440022	-9.50676	1.96696e-21	1.36342e-20	HSD17B2
ENSG00000206190	53.5343	8.09011	1.03146	7.84337	4.38605e-15	2.38856e-14	ATP10A				ENSG00000157404	268.034	-4.15	0.210284	-19.7352	1.07507e-86	2.46968e-85	KIT
ENSG00000165731	286.157	8.08835	0.493479	16.3905	2.23649e-60	3.61239e-59	RET				ENSG00000158683	93.3113	-4.05386	0.346224	-11.7088	1.14948e-31	1.06347e-30	PKD1L1
ENSG00000167207	48.1977	8.05931	1.01032	7.97695	1.49989e-15	8.35368e-15	NOD2				ENSG00000007968	194.367	-4.03359	0.220801	-18.268	1.48819e-74	2.94287e-73	E2F2
ENSG00000235531	27.1277	7.9611	1.08522	7.33591	2.20212e-13	1.11283e-12	MSC-AS1				ENSG00000206052	16.2098	-3.97267	0.629884	-6.30698	2.84528e-10	1.22523e-09	DOK6
ENSG00000136514	144.808	7.93562	0.660823	12.0087	3.1987e-33	3.06224e-32	RTP4				ENSG00000167037	16.589	-3.92889	1.01688	-3.86368	0.000111692	0.000314452	SGSM1
ENSG00000169248	2949.84	7.93267	0.155325	51.0715	0	0	CXCL11				ENSG00000130300	369.199	-3.8832	0.15193	-25.5591	4.3532e-144	1.77194e-142	PLVAP
ENSG00000237988	21.4428	7.9161	1.12232	7.05334	1.74675e-12	8.44636e-12	OR2I1P				ENSG00000121769	88.8751	-3.85471	0.29791	-12.9392	2.70556e-38	2.94392e-37	FABP3
ENSG00000225492	18.6668	7.88229	1.09901	7.17217	7.38178e-13	3.63644e-12	GBP1P1				ENSG00000013016	626.045	-3.69806	0.107881	-34.2791	1.60685e-257	1.27553e-255	EHD3
ENSG00000271503	929.499	7.74843	0.248852	31.1368	7.66339e-213	4.78822e-211	CCL5				ENSG00000150471	9.7041	-3.68115	0.809871	-4.54535	5.48436e-06	1.76248e-05	ADGRL3
ENSG00000049249	324.831	7.65835	0.373912	20.4817	3.13647e-93	7.82574e-92	TNFRSF9				ENSG00000235718	11.9751	-3.56212	0.744087	-4.78724	1.69089e-06	5.66066e-06	MFRP
ENSG00000153823	35.6597	7.63762	1.05771	7.22094	5.1631e-13	2.55759e-12	PID1				ENSG00000106511	119.367	-3.53226	0.24905	-14.1829	1.1685e-45	1.49882e-44	MEOX2
ENSG00000214866	13.2841	7.59412	1.20524	6.30091	2.95903e-10	1.27298e-09	DCDC2C				ENSG00000007129	16.0211	-3.49473	0.621036	-5.62727	1.83086e-08	7.06805e-08	CEACAM21
ENSG00000183486	1785.71	7.51429	0.187551	40.0653	0	0	MX2				ENSG00000198075	214.898	-3.47524	0.207269	-16.7668	4.26824e-63	7.22363e-62	SULT1C4
ENSG00000236453	43.0542	7.4834	1.03767	7.21172	5.52502e-13	2.73323e-12	AC003092.1				ENSG00000182264	10.2352	-3.46293	0.858214	-4.03504	5.45922e-05	0.000158477	IZUMO1
ENSG00000125730	53.0342	7.4357	0.890115	8.35364	6.61895e-17	3.88022e-16	C3				ENSG00000123080	367.629	-3.433	0.13757	-24.9547	1.89931e-137	7.4588e-136	CDKN2C
ENSG00000223949	16.1682	7.42948	1.10083	6.74898	1.48893e-11	6.87621e-11	ROR1-AS1				ENSG00000185527	15.8978	-3.37999	0.595117	-5.67955	1.35052e-08	5.26471e-08	PDE6G
ENSG00000224402	17.8978	7.42182	1.12	6.6266	3.43518e-11	1.56027e-10	OR6D1P				ENSG00000226239	11.8259	-3.35272	0.721721	-4.64545	3.39341e-06	1.10793e-05	AL031658.1
ENSG00000170703	26.4154	7.40731	1.09176	6.78474	1.16293e-11	5.39748e-11	TTLL6				ENSG00000261167	30.9354	-3.34421	0.472283	-7.08093	1.43189e-12	6.95552e-12	AC107027.3
ENSG00000134326	4500.08	7.38122	0.103469	71.3372	0	0	CMPK2				ENSG00000159640	1521.23	-3.33866	0.117784	-28.3457	9.44514e-177	4.86567e-175	ACE
ENSG00000143340	23.6935	7.35513	1.09164	6.73766	1.60961e-11	7.42126e-11	FAM163A				ENSG00000100078	17.4359	-3.33863	0.574701	-5.80934	6.27215e-09	2.48767e-08	PLA2G3
ENSG00000163735	1611.9	7.35399	0.174335	42.1831	0	0	CXCL5				ENSG00000214357	31.6702	-3.31517	0.43366	-7.64463	2.09549e-14	1.11e-13	NEURL1B
ENSG00000268388	95.8394	7.32265	0.673312	10.8756	1.50726e-27	1.24292e-26	FENDRR				ENSG00000165300	16.6652	-3.24966	0.562444	-5.77774	7.5711e-09	2.9901e-08	SLITRK5
ENSG00000154451	159.477	7.2876	0.559593	13.023	9.04938e-39	9.99779e-38	GBP5				ENSG00000148053	38.6043	-3.23896	0.403313	-8.03088	9.67788e-16	5.43355e-15	NTRK2
ENSG00000138622	13.5256	7.27621	1.13052	6.43616	1.22532e-10	5.38879e-10	HCN4				ENSG00000186377	23.4126	-3.21514	0.551531	-5.82948	5.56015e-09	2.21314e-08	CYP4X1
ENSG00000163734	737.355	7.26127	0.233471	31.1014	2.30278e-212	1.4348e-210	CXCL3				ENSG00000157064	24.0346	-3.1811	0.491579	-6.47117	9.72445e-11	4.29873e-10	NMNAT2
ENSG00000225886	11.8029	7.23559	1.13507	6.3746	1.83444e-10	7.97488e-10	AL445490.1				ENSG00000164035	1991.13	-3.17151	0.23607	-13.4347	3.78824e-41	4.43107e-40	EMCN
ENSG00000256463	15.3533	7.20425	1.10994	6.49064	8.54726e-11	3.79187e-10	SALL3				ENSG00000203688	7.89512	-3.1711	0.817948	-3.87689	0.000105799	0.00029869	LINC02487
ENSG00000279296	146.696	7.14229	1.33855	5.33583	9.51063e-08	3.499e-07	PRAL				ENSG00000171848	9080.65	-3.13912	0.0520566	-60.3021	0	0	RRM2
ENSG00000225964	13.7738	7.10823	1.14136	6.22784	4.72921e-10	2.01278e-09	NRIR				ENSG00000158164	52.869	-3.13018	0.345299	-9.06513	1.24452e-19	8.11226e-19	TMSB15A
ENSG00000150594	32.3914	7.09385	1.08445	6.54143	6.09334e-11	2.72709e-10	ADRA2A				ENSG00000138435	52.7577	-3.11661	0.435089	-7.16314	7.8848e-13	3.87654e-12	CHRNA1
ENSG00000170608	35.504	7.04229	1.01174	6.96056	3.38928e-12	1.61438e-11	FOXA3				ENSG00000129173	836.516	-3.07824	0.090088	-34.1693	6.91541e-256	5.47004e-254	E2F8
ENSG00000137959	11284.6	7.04204	0.269764	26.1045	3.24414e-150	1.37836e-148	IFI44L				ENSG00000100206	15.9686	-3.06478	0.750341	-4.08451	4.41702e-05	0.000129554	DMC1
ENSG00000205436	10.6926	7.01761	1.14618	6.12262	9.20468e-10	3.85867e-09	EXOC3L4				ENSG00000128917	355.2	-3.01679	0.126271	-23.8914	3.75876e-126	1.308e-124	DLL4
ENSG00000164778	18.74	7.01722	1.11644	6.28535	3.27117e-10	1.40456e-09	EN2				ENSG00000124440	10.5334	-3.01209	0.708715	-4.25007	2.13701e-05	6.49341e-05	HIF3A
ENSG00000006128	13.0347	6.94161	1.12913	6.14775	7.85916e-10	3.30767e-09	TAC1				ENSG00000146678	58.8985	-3.00551	0.307966	-9.75922	1.68441e-22	1.20696e-21	IGFBP1
ENSG00000124102	28.9611	6.9271	1.04589	6.62319	3.51533e-11	1.59505e-10	PI3				ENSG00000275512	10.5013	-2.97247	0.821101	-3.6201	0.000294491	0.000793636	AC007998.4
ENSG00000166920	321.509	6.91637	0.31854	21.7127	1.55569e-104	4.39255e-103	C15orf48				ENSG00000109906	193.834	-2.95507	0.157299	-18.7864	9.76065e-79	2.02343e-77	ZBTB16
ENSG00000177133	8.08629	6.91337	1.25579	5.50518	3.6879e-08	1.39688e-07	PRDM16-DT				ENSG00000161888	513.736	-2.95499	0.141601	-20.8684	1.03693e-96	2.69578e-95	SPC24
ENSG00000115009	539.048	6.9113	0.249545	27.6956	7.88413e-169	3.87364e-167	CCL20				ENSG00000064042	181.198	-2.95458	0.271067	-10.8998	1.15492e-27	9.55783e-27	LIMCH1
ENSG00000232810	10.5082	6.91053	1.15588	5.97859	2.25083e-09	9.23943e-09	TNF				ENSG00000183856	1470.78	-2.95347	0.0897392	-32.9117	1.49732e-237	1.07393e-235	IQGAP3
ENSG00000157601	18824	6.90625	0.133216	51.8426	0	0	MX1				ENSG00000241634	10.1773	-2.95	0.712501	-4.14035	3.46777e-05	0.000103068	AC069499.1
ENSG00000089558	17.5888	6.8973	1.11784	6.17018	6.82119e-10	2.88278e-09	KCNH4				ENSG00000183850	24.7131	-2.93552	0.537808	-5.4583	4.80715e-08	1.80732e-07	ZNF730
ENSG00000185885	5628.03	6.8907	0.0875013	78.7497	0	0	IFITM1				ENSG00000167779	300.675	-2.91303	0.192662	-15.1199	1.19785e-51	1.69646e-50	IGFBP6
ENSG00000256262	16.9885	6.86723	1.10397	6.22046	4.95705e-10	2.10693e-09	USP30-AS1				ENSG00000163053	31.9096	-2.90719	0.461062	-6.30542	2.8741e-10	1.23716e-09	SLC16A14
ENSG00000169427	27.998	6.8511	1.05377	6.50152	7.95114e-11	3.53444e-10	KCNK9				ENSG00000004776	198.92	-2.90407	0.214538	-13.5364	9.53533e-42	1.13377e-40	HSPB6
ENSG00000092607	55.4648	6.8232	0.768232	8.8817	6.58452e-19	4.16901e-18	TBX15				ENSG00000111341	863.96	-2.88862	0.15832	-18.2454	2.25027e-74	4.43022e-73	MGP
ENSG00000102524	486.126	6.80659	0.273329	24.9025	6.98274e-137	2.7278e-135	TNFSF13B				ENSG00000100336	13.3392	-2.88601	0.757211	-3.81136	0.000138204	0.000385394	APOL4
ENSG00000180616	125.987	6.79099	0.511991	13.2639	3.74931e-40	4.28663e-39	SSTR2				ENSG00000153832	43.2297	-2.86662	0.366197	-7.82808	4.95361e-15	2.69238e-14	FBXO36
ENSG00000184937	10.153	6.79044	1.21601	5.58421	2.34771e-08	8.99486e-08	WT1				ENSG00000158859	3259.53	-2.86181	0.0911411	-31.3998	2.03742e-216	1.31349e-214	ADAMTS4
ENSG00000131668	9.54126	6.78713	1.15913	5.85537	4.75951e-09	1.90705e-08	BARX1				ENSG00000101445	1417.29	-2.86117	0.071361	-40.0944	0	0	PPP1R16B
ENSG00000178919	9.46173	6.7575	1.20935	5.58773	2.30063e-08	8.82203e-08	FOXE1				ENSG00000144063	13311.3	-2.84412	0.0661376	-43.003	0	0	MALL
ENSG00000169429	29436.1	6.75004	0.0593592	113.715	0	0	CXCL8				ENSG00000233270	12.4148	-2.84139	0.643004	-4.41893	9.91904e-06	3.11231e-05	SNRPEP4
ENSG00000121068	10.2809	6.71782	1.17735	5.70586	1.15755e-08	4.5291e-08	TBX2				ENSG00000137812	2149.67	-2.84073	0.0824183	-34.4672	2.49085e-260	2.05022e-258	KNL1
ENSG00000105246	205.042	6.69245	0.389159	17.1972	2.78478e-66	5.00139e-65	EBI3				ENSG00000159164	31.4309	-2.83637	0.411129	-6.89898	5.23773e-12	2.47161e-11	SV2A
ENSG00000176092	7.98559	6.6877	1.39896	4.78048	1.74875e-06	5.84823e-06	CRYBG2				ENSG00000110693	24.5637	-2.82944	0.470616	-6.01222	1.83e-09	7.53973e-09	SOX6
ENSG00000230393	8.97078	6.68512	1.19932	5.5741	2.48809e-08	9.5082e-08	AC092667.1				ENSG00000261602	11.4951	-2.82856	0.742446	-3.80979	0.000139084	0.00038756	AC092115.2
ENSG00000138944	240.985	6.66263	0.34558	19.2796	7.97672e-83	1.73758e-81	SHISAL1				ENSG00000099953	261.939	-2.81727	0.170819	-16.4928	4.13507e-61	6.74739e-60	MMP11
ENSG00000133106	2307.16	6.61086	0.252525	26.179	4.60462e-151	1.96764e-149	EPSTI1				ENSG00000240583	33.6027	-2.80664	0.403327	-6.95873	3.43364e-12	1.63516e-11	AQP1
ENSG00000081041	958.099	6.58562	0.177298	37.1445	5.38842e-302	5.59043e-300	CXCL2				ENSG00000189057	953.919	-2.79976	0.0801715	-34.9221	3.43767e-267	2.91561e-265	FAM111B
ENSG00000158014	9.24585	6.56547	1.1647	5.63704	1.72995e-08	6.69237e-08	SLC30A2				ENSG00000277531	8.36613	-2.79693	0.765639	-3.65306	0.000259129	0.000702581	PNMA8C
ENSG00000166546	8.84495	6.56528	1.31107	5.00757	5.51224e-07	1.91669e-06	BEAN1				ENSG00000152253	514.707	-2.788	0.118143	-23.5985	3.99031e-123	1.35065e-121	SPC25
ENSG00000007237	6.85438	6.56436	1.56475	4.19515	2.72694e-05	8.19663e-05	GAS7				ENSG00000175305	698.709	-2.77926	0.0915162	-30.369	1.41049e-202	8.36765e-201	CCNE2
ENSG00000189431	13.7369	6.56331	1.12213	5.84899	4.94578e-09	1.97919e-08	RASSF10				ENSG00000167641	47.5703	-2.76666	0.330636	-8.36767	5.87671e-17	3.44872e-16	PPP1R14A
ENSG00000166592	256.429	6.56198	0.325736	20.1451	2.97348e-90	7.12421e-89	RRAD				ENSG00000171227	27.1423	-2.72349	0.40594	-6.70911	1.9582e-11	8.99129e-11	TMEM37
ENSG00000096696	977.691	6.46328	0.170769	37.8481	0	0	DSP				ENSG00000122966	1162.22	-2.70889	0.12234	-22.1423	1.23671e-108	3.66349e-107	CIT
ENSG00000172201	31.2293	6.46319	0.890956	7.25423	4.03964e-13	2.01224e-12	ID4				ENSG00000176194	121.081	-2.70062	0.206749	-13.0623	5.40802e-39	6.00753e-38	CIDEA
ENSG00000261116	7.66781	6.45811	1.24186	5.20035	1.98911e-07	7.14824e-07	AL049555.1				ENSG00000231752	12.6918	-2.6852	0.619923	-4.33151	1.48087e-05	4.56121e-05	EMBP1
ENSG00000145777	21.7452	6.45678	1.05454	6.12282	9.19329e-10	3.85462e-09	TSLP				ENSG00000072952	27.1339	-2.68262	0.431869	-6.21165	5.24301e-10	2.22593e-09	IRAG1
ENSG00000267607	82.7615	6.43612	0.542848	11.8562	1.998e-32	1.88127e-31	AC011511.5				ENSG00000215183	121.641	-2.67956	0.200769	-13.3465	1.24099e-40	1.43725e-39	MSMP
ENSG00000184530	33.3292	6.43309	0.8923	7.20955	5.61368e-13	2.77647e-12	C6orf58				ENSG00000169174	56.515	-2.6731	0.393101	-6.80005	1.04585e-11	4.86419e-11	PCSK9
ENSG00000179331	20.6624	6.43105	1.06173	6.05712	1.38577e-09	5.74553e-09	RAB39A				ENSG00000170312	2555.79	-2.64459	0.0674907	-39.1845	0	0	CDK1
ENSG00000162624	6.72875	6.42142	1.21915	5.26711	1.38586e-07	5.03878e-07	LHX8				ENSG00000157551	20.2262	-2.64435	0.521499	-5.07067	3.96428e-07	1.39673e-06	KCNJ15
ENSG00000214872	7.60843	6.4128	1.1908	5.38527	7.23351e-08	2.68113e-07	SMTNL1				ENSG00000088053	48.7839	-2.63232	0.345108	-7.62752	2.39306e-14	1.26252e-13	GP6
ENSG00000177989	108.094	6.39354	0.473596	13.5	1.56389e-41	1.84865e-40	ODF3B				ENSG00000111665	733.338	-2.62733	0.109218	-24.0558	7.25718e-128	2.57768e-126	CDCA3
ENSG00000136944	10.9271	6.38637	1.24088	5.14667	2.65155e-07	9.46024e-07	LMX1B				ENSG00000124496	116.172	-2.62432	0.259929	-10.0963	5.73673e-24	4.28115e-23	TRERF1
ENSG00000213886	49.953	6.38376	0.685703	9.30981	1.28061e-20	8.64305e-20	UBD				ENSG00000112984	2347.48	-2.61596	0.0841201	-31.0979	2.57116e-212	1.59756e-210	KIF20A
ENSG00000135114	923.024	6.35691	0.369163	17.2198	1.88614e-66	3.40114e-65	OASL				ENSG00000226808	8.76169	-2.59354	0.705989	-3.67362	0.000239138	0.000651786	LINC00840
ENSG00000182759	9.37159	6.3273	1.15311	5.48718	4.08411e-08	1.54302e-07	MAFA				ENSG00000123485	1235.19	-2.58758	0.0773079	-33.4712	1.26724e-245	9.54966e-244	HJURP
ENSG00000228318	7.01232	6.32389	1.20895	5.23091	1.68677e-07	6.09608e-07	AP001610.2				ENSG00000129682	24.4706	-2.58271	0.450153	-5.73742	9.61301e-09	3.77514e-08	FGF13
ENSG00000251533	6.91649	6.30799	1.29541	4.8695	1.11881e-06	3.80488e-06	LINC00605				ENSG00000214776	22.7179	-2.56229	0.539816	-4.7466	2.06866e-06	6.88915e-06	AC092821.1
ENSG00000203446	111.978	6.29824	0.451302	13.9557	2.90472e-44	3.6036e-43	SUGCT-AS1				ENSG00000182004	1545.22	-2.55997	0.124101	-20.6282	1.53206e-94	3.87022e-93	SNRPE
ENSG00000226067	38.2836	6.2958	0.774248	8.1315	4.24008e-16	2.41397e-15	LINC00623				ENSG00000129538	1529.99	-2.55812	0.070686	-36.1899	8.79179e-287	8.34509e-285	RNASE1
ENSG00000124302	6.85988	6.25402	1.25538	4.98176	6.30084e-07	2.18071e-06	CHST8				ENSG00000170373	8.79234	-2.55562	0.682873	-3.74245	0.000182231	0.000501772	CST1
ENSG00000271856	36.0095	6.2452	0.782596	7.9801	1.46212e-15	8.15556e-15	LINC01215				ENSG00000127824	455.412	-2.55217	0.148144	-17.2276	1.64826e-66	2.97461e-65	TUBA4A
ENSG00000010030	459.649	6.2425	0.227741	27.4105	2.05621e-165	9.84247e-164	ETV7				ENSG00000075218	1357.27	-2.53686	0.0733774	-34.5728	6.46998e-262	5.38505e-260	GTSE1
ENSG00000154655	83.0504	6.23777	0.493993	12.6273	1.49394e-36	1.55283e-35	L3MBTL4				ENSG00000148773	8543.87	-2.53641	0.0515293	-49.2227	0	0	MKI67
ENSG00000111335	11868.4	6.23226	0.138414	45.0263	0	0	OAS2				ENSG00000105011	853.954	-2.52645	0.0854633	-29.5619	4.62373e-192	2.61106e-190	ASF1B
ENSG00000272347	6.55782	6.23047	1.23388	5.04951	4.42954e-07	1.55525e-06	AC116351.2				ENSG00000196421	24.3238	-2.52615	0.464843	-5.43443	5.49729e-08	2.05777e-07	C20orf204
ENSG00000185745	7364.47	6.22936	0.0657192	94.7875	0	0	IFIT1				ENSG00000137804	2033.57	-2.52577	0.101845	-24.8001	8.94929e-136	3.43585e-134	NUSAP1
ENSG00000196684	6.70173	6.21293	1.24701	4.98224	6.28519e-07	2.17596e-06	HSH2D				ENSG00000166803	1424.83	-2.52557	0.0669128	-37.7442	0	0	PCLAF
ENSG00000101342	6.13273	6.21081	1.2319	5.04165	4.61527e-07	1.61767e-06	TLDC2				ENSG00000167642	154.954	-2.52485	0.190343	-13.2647	3.70665e-40	4.24003e-39	SPINT2
ENSG00000125816	6.45679	6.20765	1.21008	5.12997	2.8979e-07	1.03144e-06	NKX2-4				ENSG00000128408	11.9242	-2.51998	0.634984	-3.96857	7.23038e-05	0.000207569	RIBC2
ENSG00000183734	6.33105	6.17891	1.27811	4.8344	1.33547e-06	4.51008e-06	ASCL2				ENSG00000109805	3120.38	-2.51951	0.0881156	-28.5932	8.15309e-180	4.24913e-178	NCAPG
ENSG00000284734	6.31818	6.17599	1.22635	5.03607	4.75175e-07	1.66341e-06	AC099063.4				ENSG00000196502	20.908	-2.51788	0.530522	-4.74605	2.07425e-06	6.90585e-06	SULT1A1
ENSG00000165238	19.0064	6.17233	1.14455	5.39278	6.93741e-08	2.57566e-07	WNK2				ENSG00000125531	20.3452	-2.50548	0.52055	-4.81313	1.48583e-06	4.99744e-06	FNDC11
ENSG00000089127	4050.79	6.17159	0.0922907	66.8711	0	0	OAS1				ENSG00000131747	7271.65	-2.50467	0.0346086	-72.3715	0	0	TOP2A
ENSG00000164266	5.01685	6.16782	1.65221	3.73307	0.000189163	0.000519959	SPINK1				ENSG00000148483	22.5506	-2.483	0.427354	-5.81017	6.24083e-09	2.47613e-08	TMEM236
ENSG00000166405	6.14361	6.16749	1.23599	4.98992	6.04042e-07	2.0935e-06	RIC3				ENSG00000204584	13.9107	-2.47063	0.6017	-4.10609	4.02419e-05	0.000118562	AC027801.1
ENSG00000268916	6.19835	6.16277	1.25905	4.89477	9.84204e-07	3.36197e-06	CSAG3				ENSG00000169744	1612.72	-2.45939	0.0626046	-39.2845	0	0	LDB2
ENSG00000245848	67.3365	6.14907	0.55078	11.1643	6.09712e-29	5.23288e-28	CEBPA				ENSG00000143127	1859.67	-2.45608	0.101968	-24.0868	3.43875e-128	1.22924e-126	ITGA10
ENSG00000110680	6.68414	6.1449	1.22009	5.03643	4.74282e-07	1.66055e-06	CALCA				ENSG00000173852	5793.39	-2.45605	0.0497507	-49.3671	0	0	DPY19L1
ENSG00000234756	6.15161	6.13436	1.22442	5.01001	5.44267e-07	1.89339e-06	LINC02621				ENSG00000156509	43.2592	-2.45155	0.383553	-6.39167	1.64084e-10	7.16394e-10	FBXO43
ENSG00000237596	96.6013	6.11329	0.447468	13.662	1.71292e-42	2.07316e-41	AL138828.1				ENSG00000160298	144.21	-2.44234	0.184366	-13.2472	4.68073e-40	5.33512e-39	C21orf58
ENSG00000132965	40.8304	6.08735	0.700539	8.68952	3.63985e-18	2.24097e-17	ALOX5AP				ENSG00000129195	491.637	-2.43758	0.109868	-22.1865	4.64049e-109	1.37647e-107	PIMREG
ENSG00000148346	6.47618	6.03257	1.20829	4.99266	5.9552e-07	2.06493e-06	LCN2				ENSG00000136305	25.9287	-2.42978	0.491657	-4.94202	7.73185e-07	2.65988e-06	CIDEB
ENSG00000276612	5.7068	6.02855	1.60414	3.75811	0.000171199	0.000472503	FP565260.2				ENSG00000143228	922.699	-2.4148	0.0876642	-27.546	4.94019e-167	2.40078e-165	NUF2
ENSG00000104413	5.71769	5.98673	1.31432	4.555	5.23861e-06	1.6874e-05	ESRP1				ENSG00000112742	1019.39	-2.41436	0.124029	-19.466	2.13152e-84	4.75934e-83	TTK
ENSG00000285413	9.21442	5.97936	1.17177	5.10286	3.3456e-07	1.18324e-06	AP001056.2				ENSG00000072571	1418.94	-2.41274	0.130137	-18.54	9.81561e-77	1.99043e-75	HMMR
ENSG00000248371	8.82428	5.97769	1.22105	4.89553	9.8039e-07	3.34997e-06	LINC02056				ENSG00000099998	730.723	-2.406	0.171156	-14.0573	6.94462e-45	8.75673e-44	GGT5
ENSG00000108691	5093.29	5.96194	0.0802033	74.3353	0	0	CCL2				ENSG00000100526	419.949	-2.40516	0.118141	-20.3585	3.90745e-92	9.60966e-91	CDKN3
ENSG00000110446	794.663	5.96098	0.164505	36.2358	1.66094e-287	1.59009e-285	SLC15A3				ENSG00000235314	32.5404	-2.3983	0.374241	-6.40845	1.47007e-10	6.4297e-10	LINC00957
ENSG00000129451	45.2187	5.94747	0.649767	9.15324	5.52533e-20	3.64747e-19	KLK10				ENSG00000170049	23.7876	-2.39479	0.532631	-4.49616	6.91922e-06	2.20612e-05	KCNAB3
ENSG00000132530	3571.96	5.92725	0.328573	18.0394	9.56421e-73	1.8439e-71	XAF1				ENSG00000169247	172.191	-2.39178	0.231042	-10.3521	4.09215e-25	3.17825e-24	SH3TC2
ENSG00000186766	5.25629	5.91188	1.37475	4.30034	1.70534e-05	5.22016e-05	FOXI2				ENSG00000158402	235.145	-2.38904	0.186378	-12.8183	1.29578e-37	1.38494e-36	CDC25C
ENSG00000110042	233.67	5.90698	0.315533	18.7206	3.36208e-78	6.9247e-77	DTX4				ENSG00000138160	2926.79	-2.38637	0.0611134	-39.0482	0	0	KIF11
ENSG00000188620	5.1882	5.89358	1.33681	4.4087	1.03994e-05	3.25571e-05	HMX3				ENSG00000187398	106.029	-2.38371	0.254483	-9.36689	7.47027e-21	5.08179e-20	LUZP2
ENSG00000240065	701.594	5.88949	0.169068	34.835	7.17248e-266	6.01464e-264	PSMB9				ENSG00000091972	44.5858	-2.38347	0.342819	-6.95255	3.58741e-12	1.70657e-11	CD200
ENSG00000081479	11.3479	5.88695	1.16179	5.06712	4.0387e-07	1.42183e-06	LRP2				ENSG00000135324	43.8031	-2.38026	0.389078	-6.11769	9.4941e-10	3.977e-09	MRAP2
ENSG00000056558	2915.75	5.88563	0.0910444	64.6457	0	0	TRAF1				ENSG00000138771	212.177	-2.3759	0.138099	-17.2044	2.46252e-66	4.42975e-65	SHROOM3
ENSG00000196581	4.31138	5.87736	1.45634	4.03571	5.44377e-05	0.000158069	AJAP1				ENSG00000139971	95.4928	-2.37456	0.36053	-6.58631	4.50888e-11	2.03387e-10	ARMH4
ENSG00000259436	5.09466	5.86756	1.30659	4.49075	7.09718e-06	2.26124e-05	AC010247.2				ENSG00000234264	14.4527	-2.35156	0.56633	-4.15228	3.29183e-05	9.81653e-05	DEPDC1-AS1
ENSG00000137491	13.1246	5.85874	1.29387	4.52806	5.95267e-06	1.90776e-05	SLCO2B1				ENSG00000168078	1293.86	-2.35001	0.0762892	-30.804	2.31754e-208	1.4163e-206	PBK
ENSG00000186897	8.43675	5.85775	1.19143	4.91657	8.80755e-07	3.01737e-06	C1QL4				ENSG00000178999	939.63	-2.3397	0.0680371	-34.3885	3.74413e-259	3.02596e-257	AURKB
ENSG00000151883	121.394	5.85473	0.382459	15.3081	6.74889e-53	9.76903e-52	PARP8				ENSG00000121152	927.307	-2.33788	0.0777127	-30.0836	7.94376e-199	4.61442e-197	NCAPH
ENSG00000118160	11.1331	5.85199	1.13092	5.17453	2.28485e-07	8.18467e-07	SLC8A2				ENSG00000139549	250.937	-2.33537	0.159265	-14.6634	1.10516e-48	1.48504e-47	DHH
ENSG00000232194	5.06866	5.85164	1.35828	4.30813	1.64644e-05	5.04749e-05	Z99943.1				ENSG00000109674	267.068	-2.33089	0.127816	-18.2363	2.65879e-74	5.22988e-73	NEIL3
ENSG00000077327	27.0664	5.8504	0.82197	7.11753	1.09875e-12	5.36999e-12	SPAG6				ENSG00000174640	104.384	-2.33044	0.378006	-6.16507	7.04522e-10	2.97634e-09	SLCO2A1
ENSG00000219438	6.07509	5.84971	1.24716	4.69042	2.7265e-06	8.98335e-06	TAFA5				ENSG00000169607	1302.23	-2.32571	0.0647409	-35.9234	1.3186e-282	1.20544e-280	CKAP2L
ENSG00000139800	5.03733	5.84886	1.28716	4.544	5.51957e-06	1.77303e-05	ZIC5				ENSG00000198483	27.123	-2.31925	0.391857	-5.91862	3.24655e-09	1.31884e-08	ANKRD35
ENSG00000159166	5.56421	5.8472	1.57093	3.72213	0.000197549	0.000542408	LAD1				ENSG00000163072	21.4099	-2.31624	0.568293	-4.07578	4.58601e-05	0.000134299	NOSTRIN
ENSG00000138755	4.93972	5.81891	1.32427	4.39404	1.11264e-05	3.47355e-05	CXCL9				ENSG00000204634	1727.3	-2.31275	0.0740743	-31.222	5.3529e-214	3.40176e-212	TBC1D8
ENSG00000248132	4.92443	5.81568	1.31396	4.42608	9.59613e-06	3.01608e-05	LINC02101				ENSG00000260804	288.486	-2.30875	0.12594	-18.3322	4.58394e-75	9.15393e-74	LINC01963
ENSG00000140968	5.89612	5.80729	1.32222	4.39207	1.12278e-05	3.50276e-05	IRF8				ENSG00000170271	64.5419	-2.30823	0.287948	-8.01612	1.09138e-15	6.11207e-15	FAXDC2
ENSG00000122254	40.2415	5.7969	0.648681	8.93646	4.01851e-19	2.56692e-18	HS3ST2				ENSG00000142945	1377.09	-2.30743	0.0677316	-34.0672	2.25649e-254	1.77229e-252	KIF2C
ENSG00000100678	18.0392	5.79143	0.958364	6.04304	1.51236e-09	6.25413e-09	SLC8A3				ENSG00000104368	12887.9	-2.29858	0.0623245	-36.8808	9.37296e-298	9.46033e-296	PLAT
ENSG00000150051	50.5031	5.77452	0.565011	10.2202	1.61032e-24	1.22426e-23	MKX				ENSG00000101331	194.825	-2.29554	0.147235	-15.591	8.38195e-55	1.25146e-53	CCM2L
ENSG00000248538	6.06239	5.74847	1.37062	4.19406	2.74006e-05	8.23274e-05	AC022784.1				ENSG00000175899	135.799	-2.29103	0.369961	-6.19262	5.91724e-10	2.50598e-09	A2M
ENSG00000216490	515.046	5.73547	0.189378	30.2858	1.76466e-201	1.03585e-199	IFI30				ENSG00000122952	1905.96	-2.28587	0.0612222	-37.3374	4.0677e-305	4.30019e-303	ZWINT
ENSG00000113196	4.59988	5.71857	1.3294	4.30163	1.69544e-05	5.19127e-05	HAND1				ENSG00000186767	443.166	-2.28409	0.122419	-18.658	1.0869e-77	2.22222e-76	SPIN4
ENSG00000119917	7824.41	5.70023	0.0570245	99.9611	0	0	IFIT3				ENSG00000165092	1057.04	-2.28045	0.0786164	-29.0073	5.3168e-185	2.85088e-183	ALDH1A1
ENSG00000163739	5736.28	5.69884	0.0776407	73.4001	0	0	CXCL1				ENSG00000102230	35.8539	-2.27537	0.489544	-4.64793	3.35289e-06	1.09613e-05	PCYT1B
ENSG00000166342	5.52871	5.69692	1.53917	3.7013	0.000214496	0.000587276	NETO1				ENSG00000167549	130.666	-2.27503	0.182329	-12.4776	9.88734e-36	1.00891e-34	CORO6
ENSG00000128714	4.53481	5.69569	1.3806	4.12552	3.69902e-05	0.000109517	HOXD13				ENSG00000080986	1039.15	-2.26931	0.113142	-20.0572	1.74573e-89	4.15141e-88	NDC80
ENSG00000185101	278.993	5.68885	0.742657	7.66013	1.85744e-14	9.85537e-14	ANO9				ENSG00000066279	3310.23	-2.26895	0.0618622	-36.6775	1.66776e-294	1.67573e-292	ASPM
ENSG00000122574	18.6671	5.68572	0.952609	5.96858	2.39328e-09	9.81514e-09	WIPF3				ENSG00000167900	1420.7	-2.26851	0.0691225	-32.8188	3.1808e-236	2.26681e-234	TK1
ENSG00000136696	4.30633	5.68483	1.37448	4.13598	3.53438e-05	0.000104963	IL36B				ENSG00000092096	17.0663	-2.26748	0.519259	-4.36675	1.26107e-05	3.91012e-05	SLC22A17
ENSG00000269826	4.46607	5.67358	1.30671	4.34189	1.4126e-05	4.35996e-05	AC092327.2				ENSG00000079257	619.763	-2.2627	0.091074	-24.8447	2.9541e-136	1.14399e-134	LXN
ENSG00000255921	4.44599	5.66637	1.33309	4.25057	2.13226e-05	6.47985e-05	AC026310.1				ENSG00000065328	941.084	-2.26159	0.0886963	-25.4982	2.06644e-143	8.35035e-142	MCM10
ENSG00000108688	4.81226	5.65939	1.28806	4.39374	1.11417e-05	3.47786e-05	CCL7				ENSG00000138346	568.806	-2.25659	0.169322	-13.3272	1.60818e-40	1.85865e-39	DNA2
ENSG00000166396	5.31125	5.64943	1.29517	4.36192	1.28928e-05	3.99542e-05	SERPINB7				ENSG00000176236	27.4673	-2.25154	0.42977	-5.23894	1.61505e-07	5.84731e-07	RPP38-DT
ENSG00000231233	18.1861	5.64886	0.929029	6.08039	1.19888e-09	4.98922e-09	CFAP58-DT				ENSG00000137135	76.5893	-2.24817	0.312787	-7.18753	6.59734e-13	3.2536e-12	ARHGEF39
ENSG00000198848	16.2846	5.64122	1.05149	5.36498	8.09589e-08	2.98886e-07	CES1				ENSG00000167644	297.378	-2.24741	0.147842	-15.2015	3.45637e-52	4.94534e-51	C19orf33
ENSG00000225101	20.242	5.61283	0.903337	6.21344	5.18376e-10	2.20162e-09	OR52K3P				ENSG00000237649	1454.14	-2.24731	0.0839358	-26.7742	6.46339e-158	2.90085e-156	KIFC1
ENSG00000135097	12.3541	5.60378	1.07943	5.19142	2.08694e-07	7.49134e-07	MSI1				ENSG00000171388	19853.1	-2.24523	0.0432673	-51.8921	0	0	APLN
ENSG00000171855	7.15343	5.60279	1.21901	4.59619	4.30277e-06	1.39522e-05	IFNB1				ENSG00000274461	23.4004	-2.24303	0.41455	-5.41074	6.27645e-08	2.33805e-07	AC023282.1
ENSG00000135116	10.7805	5.60016	1.06998	5.23388	1.65987e-07	6.00375e-07	HRK				ENSG00000134690	1569.61	-2.23246	0.0633296	-35.2514	3.25995e-272	2.88557e-270	CDCA8
ENSG00000231187	7.59158	5.59407	1.23763	4.51997	6.1848e-06	1.97875e-05	AL356056.2				ENSG00000095370	2069.11	-2.22979	0.0597937	-37.2913	2.2668e-304	2.38506e-302	SH2D3C
ENSG00000206579	5.46543	5.59091	1.42538	3.92241	8.76694e-05	0.000249528	XKR4				ENSG00000087842	940.495	-2.22902	0.0823275	-27.075	1.93726e-161	8.90981e-160	PIR
ENSG00000096996	10.8841	5.58415	1.14894	4.86025	1.17235e-06	3.9803e-06	IL12RB1				ENSG00000126787	3962.05	-2.22718	0.0376581	-59.142	0	0	DLGAP5
ENSG00000138136	4.17662	5.58177	1.33847	4.17025	3.0426e-05	9.11215e-05	LBX1				ENSG00000223953	1636.89	-2.22594	0.069388	-32.0796	8.48588e-226	5.73594e-224	C1QTNF5
ENSG00000138646	2098.04	5.57066	0.0952205	58.5027	0	0	HERC5				ENSG00000154027	48.6751	-2.22164	0.478584	-4.64212	3.4485e-06	1.12542e-05	AK5
ENSG00000146938	6.92239	5.54868	1.34256	4.13289	3.58226e-05	0.000106314	NLGN4X				ENSG00000163808	605.588	-2.21593	0.0946965	-23.4003	4.24419e-121	1.40879e-119	KIF15
ENSG00000125726	7.34655	5.52794	1.19106	4.64121	3.46374e-06	1.13006e-05	CD70				ENSG00000172399	17.7514	-2.21354	0.500205	-4.42526	9.63274e-06	3.02588e-05	MYOZ2
ENSG00000176928	252.15	5.52551	0.257509	21.4576	3.87974e-102	1.06578e-100	GCNT4				ENSG00000232517	23.0681	-2.21248	0.437542	-5.05661	4.26768e-07	1.50008e-06	CSPG4BP
ENSG00000119922	2680.63	5.52034	0.0818829	67.4175	0	0	IFIT2				ENSG00000076382	1989.6	-2.21228	0.0629038	-35.1693	5.9006e-271	5.18184e-269	SPAG5
ENSG00000204950	6.72869	5.51692	1.24876	4.41792	9.96535e-06	3.12508e-05	LRRC10B				ENSG00000176533	26.6515	-2.21223	0.390023	-5.67205	1.41101e-08	5.48998e-08	GNG7
ENSG00000162654	2282.56	5.50836	0.301445	18.2732	1.35289e-74	2.68245e-73	GBP4				ENSG00000005448	249.166	-2.20976	0.1401	-15.7727	4.79477e-56	7.24608e-55	WDR54
ENSG00000004468	36.3705	5.50304	0.726401	7.57576	3.57026e-14	1.86813e-13	CD38				ENSG00000138180	2787.15	-2.20959	0.0461128	-47.917	0	0	CEP55
ENSG00000108342	850.083	5.49149	0.148547	36.968	3.74778e-299	3.81726e-297	CSF3				ENSG00000186777	17.6906	-2.20593	0.487929	-4.52101	6.15462e-06	1.97018e-05	ZNF732
ENSG00000204642	419.237	5.48514	0.201487	27.2233	3.44005e-163	1.60868e-161	HLA-F				ENSG00000115163	488.323	-2.20556	0.0957713	-23.0294	2.36416e-117	7.55515e-116	CENPA
ENSG00000222000	4.00303	5.48245	1.324	4.14081	3.46079e-05	0.000102915	AC092675.1				ENSG00000145386	3228.61	-2.20555	0.0587927	-37.5141	5.42997e-308	5.87966e-306	CCNA2
ENSG00000230798	4.10329	5.46159	1.31241	4.16149	3.1618e-05	9.44897e-05	FOXD3-AS1				ENSG00000261269	58.2763	-2.20095	0.261186	-8.42678	3.55309e-17	2.10003e-16	AC093278.2
ENSG00000108700	3.83417	5.45409	1.49215	3.6552	0.000256985	0.000697665	CCL8				ENSG00000204385	12.9019	-2.19705	0.582697	-3.77047	0.000162938	0.000450593	SLC44A4
ENSG00000025708	882.756	5.43485	0.137164	39.623	0	0	TYMP				ENSG00000198901	3396.12	-2.18915	0.0534899	-40.9264	0	0	PRC1
ENSG00000163347	1567.85	5.43481	0.100486	54.0851	0	0	CLDN1				ENSG00000093009	801.324	-2.18663	0.111032	-19.6938	2.43839e-86	5.56713e-85	CDC45
ENSG00000090339	20551.7	5.42716	0.0489954	110.769	0	0	ICAM1				ENSG00000172260	1674.42	-2.1853	0.0564808	-38.691	0	0	NEGR1
ENSG00000168779	9.36089	5.42413	1.16879	4.64081	3.47038e-06	1.13206e-05	SHOX2				ENSG00000089685	2102.9	-2.18374	0.0464359	-47.0269	0	0	BIRC5
ENSG00000115267	4646.14	5.41546	0.0677566	79.9252	0	0	IFIH1				ENSG00000121211	111.083	-2.1723	0.233708	-9.29492	1.47318e-20	9.9307e-20	MND1
ENSG00000187773	3.75171	5.41354	1.47441	3.67167	0.000240971	0.000656541	DIPK1C				ENSG00000047648	88.2185	-2.16661	0.293764	-7.37535	1.63912e-13	8.31902e-13	ARHGAP6
ENSG00000142700	6.36454	5.4084	1.23778	4.36943	1.24571e-05	3.86572e-05	DMRTA2				ENSG00000257167	162.417	-2.16426	0.274537	-7.8833	3.18847e-15	1.7479e-14	TMPO-AS1
ENSG00000102794	6.25728	5.4042	1.21707	4.44033	8.98201e-06	2.82944e-05	ACOD1				ENSG00000118946	2846.02	-2.1642	0.0665794	-32.5056	8.89167e-232	6.15955e-230	PCDH17
ENSG00000166923	110.204	5.40393	0.356034	15.1781	4.93766e-52	7.05118e-51	GREM1				ENSG00000117650	606.087	-2.16377	0.0863197	-25.067	1.13974e-138	4.49966e-137	NEK2
ENSG00000187595	9.92964	5.39608	1.14566	4.71	2.47714e-06	8.18836e-06	ZNF385C				ENSG00000163751	57.0333	-2.16023	0.350215	-6.1683	6.90261e-10	2.91664e-09	CPA3
ENSG00000196092	8.08869	5.39031	1.17098	4.60324	4.1596e-06	1.34939e-05	PAX5				ENSG00000281344	46.8006	-2.15915	0.343804	-6.28018	3.38175e-10	1.45092e-09	HELLPAR
ENSG00000115844	84.2913	5.38847	0.413932	13.0178	9.69527e-39	1.06955e-37	DLX2				ENSG00000162706	132.405	-2.15238	0.188443	-11.4219	3.25028e-30	2.90701e-29	CADM3
ENSG00000271824	3.65108	5.38667	1.47434	3.65362	0.000258567	0.000701313	SMIM32				ENSG00000157456	1293.22	-2.15106	0.0595127	-36.1446	4.51689e-286	4.25121e-284	CCNB2
ENSG00000261189	6.1219	5.3843	1.25785	4.28054	1.86436e-05	5.68976e-05	AL031058.1				ENSG00000159167	922.544	-2.14944	0.0689275	-31.184	1.75548e-213	1.10304e-211	STC1
ENSG00000125538	8.07194	5.38188	1.15911	4.64312	3.43192e-06	1.12017e-05	IL1B				ENSG00000090889	1634.09	-2.14875	0.0689021	-31.1855	1.67441e-213	1.05507e-211	KIF4A
ENSG00000082175	7.01995	5.35057	1.23792	4.32223	1.54461e-05	4.74835e-05	PGR				ENSG00000076555	46.1234	-2.14625	0.490004	-4.38006	1.18647e-05	3.69269e-05	ACACB
ENSG00000117501	3.03484	5.34991	1.46634	3.64847	0.000263802	0.000714815	MROH9				ENSG00000235750	714.373	-2.14284	0.120182	-17.83	4.13686e-71	7.81345e-70	KIAA0040
ENSG00000116194	218.546	5.34191	0.293084	18.2266	3.17587e-74	6.24149e-73	ANGPTL1				ENSG00000175063	1111.58	-2.14193	0.0950797	-22.5277	2.22046e-112	6.7571e-111	UBE2C
ENSG00000136574	5.02318	5.33753	1.35211	3.94755	7.89566e-05	0.000225738	GATA4				ENSG00000163762	7007.48	-2.13749	0.0538059	-39.7258	0	0	TM4SF18
ENSG00000136688	4.07806	5.33392	1.3965	3.81949	0.000133729	0.000373438	IL36G				ENSG00000135119	67.5029	-2.13444	0.292936	-7.28635	3.18455e-13	1.59413e-12	RNFT2
ENSG00000140030	9.72849	5.31897	1.13714	4.67751	2.90385e-06	9.55075e-06	GPR65				ENSG00000285928	40.8136	-2.12632	0.378915	-5.61161	2.00455e-08	7.71989e-08	AC103591.4
ENSG00000160224	36.3162	5.3089	0.605388	8.76941	1.796e-18	1.1206e-17	AIRE				ENSG00000174371	582.785	-2.12493	0.129509	-16.4076	1.68631e-60	2.73563e-59	EXO1
ENSG00000168621	16.096	5.2926	0.952158	5.55853	2.72056e-08	1.03717e-07	GDNF				ENSG00000102879	119.142	-2.11957	0.234863	-9.0247	1.80182e-19	1.16734e-18	CORO1A
ENSG00000126709	18233.1	5.28073	0.11835	44.6196	0	0	IFI6				ENSG00000068489	2759.23	-2.1186	0.077904	-27.195	7.43965e-163	3.47173e-161	PRR11
ENSG00000233785	3.37451	5.26916	1.45192	3.62909	0.000284417	0.000767599	AC131011.1				ENSG00000006468	665.727	-2.11803	0.0995318	-21.28	1.74028e-100	4.711e-99	ETV1
ENSG00000168062	759.201	5.2494	0.132586	39.5925	0	0	BATF2				ENSG00000156970	1706.97	-2.11633	0.114231	-18.5267	1.25702e-76	2.54207e-75	BUB1B
ENSG00000267336	3.30857	5.23995	1.39426	3.75825	0.000171109	0.000472313	EIF4A2P1				ENSG00000035499	528.201	-2.10766	0.0875118	-24.0843	3.65288e-128	1.30162e-126	DEPDC1B
ENSG00000124875	185.815	5.2347	0.289269	18.0963	3.40779e-73	6.60419e-72	CXCL6				ENSG00000232931	198.481	-2.10307	0.167749	-12.537	4.68348e-36	4.80984e-35	LINC00342
ENSG00000204128	11.7266	5.22495	1.07988	4.83846	1.30852e-06	4.42172e-06	C2orf72				ENSG00000263874	19.3913	-2.10108	0.457934	-4.58817	4.47147e-06	1.44845e-05	LINC00672
ENSG00000008735	183.681	5.21668	0.270824	19.2623	1.11392e-82	2.4241e-81	MAPK8IP2				ENSG00000279348	169.547	-2.10037	0.161887	-12.9743	1.71173e-38	1.8781e-37	AC012513.3
ENSG00000187957	380.246	5.2019	0.186366	27.9123	1.89217e-171	9.46341e-170	DNER				ENSG00000142731	1145.41	-2.09496	0.281555	-7.4407	1.00155e-13	5.12515e-13	PLK4
ENSG00000234745	10635.8	5.19248	0.21056	24.6604	2.84736e-134	1.08384e-132	HLA-B				ENSG00000186479	71.3587	-2.093	0.421889	-4.96103	7.01217e-07	2.41939e-06	RGS7BP
ENSG00000055732	8.73926	5.17621	1.16318	4.45004	8.58526e-06	2.70867e-05	MCOLN3				ENSG00000231607	307.803	-2.09073	0.177144	-11.8025	3.79105e-32	3.54711e-31	DLEU2
ENSG00000249917	3.14991	5.1733	1.43204	3.61253	0.000303229	0.000816787	LINC00536				ENSG00000004799	18.239	-2.08431	0.553234	-3.76749	0.000164896	0.000455728	PDK4
ENSG00000196664	4.41136	5.16663	1.34365	3.84521	0.000120449	0.000338123	TLR7				ENSG00000265415	16.2093	-2.08377	0.492701	-4.22927	2.34453e-05	7.08343e-05	AC099850.3
ENSG00000283213	3.66068	5.16138	1.43327	3.60112	0.000316853	0.000851738	AC130466.1				ENSG00000103811	79.7617	-2.07898	0.287494	-7.23138	4.78103e-13	2.37413e-12	CTSH
ENSG00000136695	5.97533	5.15617	1.23786	4.16537	3.10846e-05	9.29454e-05	IL36RN				ENSG00000117399	2428.73	-2.07771	0.0590147	-35.2066	1.5828e-271	1.39549e-269	CDC20
ENSG00000163568	4.39175	5.15387	1.34395	3.83488	0.000125627	0.000351864	AIM2				ENSG00000113532	1337.27	-2.07673	0.0594191	-34.9506	1.26907e-267	1.08045e-265	ST8SIA4
ENSG00000112319	7.08433	5.12025	1.24461	4.11394	3.88958e-05	0.000114839	EYA4				ENSG00000270164	31.713	-2.07615	0.370367	-5.60567	2.07457e-08	7.98263e-08	LINC01480
ENSG00000150556	5.97209	5.10855	1.24843	4.09197	4.2772e-05	0.000125618	LYPD6B				ENSG00000100162	293.147	-2.0755	0.132941	-15.6122	6.01573e-55	8.98773e-54	CENPM
ENSG00000177294	3.39113	5.09519	1.41174	3.60914	0.000307208	0.000827008	FBXO39				ENSG00000170323	599.477	-2.07504	0.0949869	-21.8455	8.57462e-106	2.45527e-104	FABP4
ENSG00000122733	12.7396	5.08892	1.0179	4.99943	5.74989e-07	1.99653e-06	PHF24				ENSG00000171320	607.309	-2.07478	0.131607	-15.7649	5.422e-56	8.18289e-55	ESCO2
ENSG00000144218	692.349	5.0724	0.135004	37.5722	0	0	AFF3				ENSG00000181804	67.4265	-2.0745	0.360775	-5.75012	8.91827e-09	3.5091e-08	SLC9A9
ENSG00000215612	3.75244	5.0686	1.40731	3.60162	0.000316245	0.000850411	HMX1				ENSG00000184661	1137.16	-2.07383	0.0664991	-31.1858	1.65777e-213	1.04754e-211	CDCA2
ENSG00000140519	12.4515	5.05923	0.969158	5.22023	1.78697e-07	6.44151e-07	RHCG				ENSG00000053438	264.896	-2.07378	0.153211	-13.5354	9.66259e-42	1.14707e-40	NNAT
ENSG00000169302	11.7158	5.05893	1.23413	4.09919	4.146e-05	0.00012199	STK32A				ENSG00000102384	797.33	-2.07325	0.0985373	-21.0403	2.80595e-98	7.42561e-97	CENPI
ENSG00000177508	5.40609	5.05293	1.23208	4.10115	4.11101e-05	0.000121008	IRX3				ENSG00000177570	100.155	-2.07229	0.279037	-7.42658	1.11441e-13	5.69355e-13	SAMD12
ENSG00000137462	147.038	5.04463	0.275732	18.2954	9.00754e-75	1.78916e-73	TLR2				ENSG00000137310	1910.87	-2.06874	0.0540401	-38.2816	0	0	TCF19
ENSG00000050628	6.38135	5.0428	1.18417	4.25852	2.05789e-05	6.26324e-05	PTGER3				ENSG00000279968	25.3723	-2.06683	0.500632	-4.12843	3.6525e-05	0.000108226	CCDC28A-AS1
ENSG00000163131	3827.72	5.04253	0.0665851	75.7306	0	0	CTSS				ENSG00000185432	324.61	-2.06549	0.183224	-11.2731	1.78219e-29	1.5553e-28	METTL7A
ENSG00000145113	8.01498	5.00649	1.09152	4.58672	4.50261e-06	1.45812e-05	MUC4				ENSG00000074855	242.514	-2.06462	0.151287	-13.6471	2.10051e-42	2.54089e-41	ANO8
ENSG00000149654	6.57482	5.00225	1.2343	4.05272	5.06252e-05	0.000147363	CDH22				ENSG00000174669	84.6919	-2.06078	0.231846	-8.88858	6.18955e-19	3.92228e-18	SLC29A2
ENSG00000137265	31.2473	5.00065	0.624224	8.01099	1.13786e-15	6.36759e-15	IRF4				ENSG00000117724	4884.1	-2.05389	0.156527	-13.1216	2.4754e-39	2.77469e-38	CENPF
ENSG00000246095	3.72462	4.98082	1.3486	3.69333	0.000221334	0.000605182	LINC01096				ENSG00000164104	4227.42	-2.04845	0.0345091	-59.3596	0	0	HMGB2
ENSG00000189292	8.72903	4.96899	1.25512	3.95898	7.52717e-05	0.000215728	ALKAL2				ENSG00000168077	1797.84	-2.0434	0.0615293	-33.2102	7.66986e-242	5.7028e-240	SCARA3
ENSG00000235947	18.7136	4.92506	0.771391	6.38465	1.71787e-10	7.4856e-10	EGOT				ENSG00000005189	115.221	-2.04025	0.198485	-10.2791	8.75484e-25	6.71314e-24	REXO5
ENSG00000196557	17.3274	4.92327	0.792572	6.21175	5.23963e-10	2.22492e-09	CACNA1H				ENSG00000198826	3161.02	-2.03481	0.0561219	-36.2569	7.73746e-288	7.50399e-286	ARHGAP11A
ENSG00000172183	1331.36	4.92234	0.110271	44.6387	0	0	ISG20				ENSG00000248019	20.6782	-2.03357	0.485025	-4.19272	2.75628e-05	8.27924e-05	FAM13A-AS1
ENSG00000137752	664.615	4.92141	0.162047	30.3702	1.35852e-202	8.08082e-201	CASP1				ENSG00000077152	734.442	-2.03273	0.0954256	-21.3018	1.09316e-100	2.96643e-99	UBE2T
ENSG00000135547	669.415	4.8795	0.135233	36.0821	4.32481e-285	4.01955e-283	HEY2				ENSG00000061918	52.8385	-2.02875	0.343198	-5.91131	3.39403e-09	1.37674e-08	GUCY1B1
ENSG00000103241	778.533	4.85753	0.121918	39.8425	0	0	FOXF1				ENSG00000213853	426.067	-2.02785	0.136136	-14.8958	3.51007e-50	4.86913e-49	EMP2
ENSG00000198400	9.67677	4.85266	1.1061	4.3872	1.14819e-05	3.57953e-05	NTRK1				ENSG00000138182	2020.24	-2.02472	0.0652129	-31.0479	1.21898e-211	7.53203e-210	KIF20B
ENSG00000019582	64.6768	4.82592	0.467485	10.3231	5.53824e-25	4.28053e-24	CD74				ENSG00000166851	2178.88	-2.02401	0.0628725	-32.1923	2.26538e-227	1.54531e-225	PLK1
ENSG00000134548	105.141	4.77732	0.343296	13.916	5.06364e-44	6.25066e-43	SPX				ENSG00000118193	1139.24	-2.02315	0.0684061	-29.5755	3.08421e-192	1.7461e-190	KIF14
ENSG00000047365	76.4193	4.77505	0.452935	10.5425	5.5041e-26	4.38011e-25	ARAP2				ENSG00000164651	18.8292	-2.02208	0.428456	-4.71945	2.36487e-06	7.82884e-06	SP8
ENSG00000163393	45.3681	4.77428	0.523903	9.11291	8.02008e-20	5.26784e-19	SLC22A15				ENSG00000144792	28.3021	-2.02202	0.497811	-4.06181	4.86932e-05	0.00014211	ZNF660
ENSG00000185668	9.68386	4.73885	1.15775	4.09316	4.25538e-05	0.00012501	POU3F1				ENSG00000107719	494.642	-2.01781	0.151326	-13.3341	1.46552e-40	1.69466e-39	PALD1
ENSG00000198133	42.0647	4.69844	0.576886	8.14448	3.80926e-16	2.17368e-15	TMEM229B				ENSG00000138778	3308.74	-2.01721	0.0642115	-31.415	1.26068e-216	8.1746e-215	CENPE
ENSG00000221869	553.246	4.69732	0.140867	33.3457	8.40382e-244	6.26942e-242	CEBPD				ENSG00000120875	3358.75	-2.01708	0.0450015	-44.8224	0	0	DUSP4
ENSG00000169047	228.664	4.69577	0.240384	19.5344	5.59536e-85	1.25437e-83	IRS1				ENSG00000114735	367.737	-2.01644	0.140228	-14.3797	6.93482e-47	9.03551e-46	HEMK1
ENSG00000174808	140.733	4.68717	0.276644	16.943	2.16891e-64	3.78263e-63	BTC				ENSG00000160013	50.6878	-2.01636	0.311582	-6.47137	9.71156e-11	4.29388e-10	PTGIR
ENSG00000087085	97.934	4.66806	0.334917	13.9379	3.7249e-44	4.60319e-43	ACHE				ENSG00000184194	149.138	-2.01525	0.20957	-9.61609	6.83806e-22	4.81318e-21	GPR173
ENSG00000176165	23.1797	4.6628	0.635258	7.34001	2.13581e-13	1.08031e-12	FOXG1				ENSG00000129810	423.609	-2.00938	0.115181	-17.4455	3.72454e-68	6.8491e-67	SGO1
ENSG00000138642	4155.38	4.65454	0.0623294	74.6765	0	0	HERC6				ENSG00000258768	16.4618	-2.00895	0.532141	-3.77522	0.000159869	0.000442602	AL356019.2
ENSG00000006210	72.3708	4.64475	0.381356	12.1796	3.99388e-34	3.8988e-33	CX3CL1				ENSG00000156298	119.562	-2.00567	0.17759	-11.2938	1.40813e-29	1.2332e-28	TSPAN7
ENSG00000214575	40.8341	4.64472	0.68429	6.78764	1.13979e-11	5.29228e-11	CPEB1				ENSG00000125378	1769.94	-2.00355	0.0589391	-33.9935	2.77862e-253	2.15208e-251	BMP4
ENSG00000176907	2484.61	4.63903	0.072998	63.5501	0	0	TCIM				ENSG00000167077	31.6536	-1.99803	0.526835	-3.79251	0.00014913	0.000414205	MEI1
ENSG00000285888	11.9204	4.63832	0.930997	4.9821	6.28991e-07	2.17726e-06	Z85996.2				ENSG00000135476	908.056	-1.99799	0.0861892	-23.1814	7.0108e-119	2.2863e-117	ESPL1
ENSG00000253522	349.764	4.63476	0.171223	27.0686	2.30872e-161	1.05964e-159	MIR3142HG				ENSG00000101057	2601.47	-1.9958	0.0489594	-40.7645	0	0	MYBL2
ENSG00000136531	8.4507	4.62791	1.00158	4.62059	3.82651e-06	1.24459e-05	SCN2A				ENSG00000179029	172.945	-1.99176	0.155482	-12.8102	1.43679e-37	1.53345e-36	TMEM107
ENSG00000168135	9.03569	4.61025	0.999917	4.61063	4.01445e-06	1.30325e-05	KCNJ4				ENSG00000161800	1649.15	-1.99155	0.0835947	-23.8238	1.89162e-125	6.54177e-124	RACGAP1
ENSG00000110848	33.8134	4.6082	0.535164	8.61082	7.25413e-18	4.40661e-17	CD69				ENSG00000186871	528.662	-1.99017	0.100085	-19.8848	5.51002e-88	1.28833e-86	ERCC6L
ENSG00000250011	14.2099	4.59394	0.856998	5.3605	8.29915e-08	3.06187e-07	HMGB1P3				ENSG00000181544	177.437	-1.98847	0.172786	-11.5083	1.19799e-30	1.08276e-29	FANCB
ENSG00000152778	4287.29	4.56405	0.0579127	78.8091	0	0	IFIT5				ENSG00000127564	458.837	-1.98276	0.135884	-14.5916	3.17505e-48	4.23328e-47	PKMYT1
ENSG00000106031	8.78242	4.56253	1.04525	4.36501	1.27118e-05	3.94038e-05	HOXA13				ENSG00000134575	623.591	-1.98245	0.0943282	-21.0165	4.63628e-98	1.22242e-96	ACP2
ENSG00000233030	5.89155	4.55452	1.22911	3.70553	0.00021095	0.000578207	AC243772.2				ENSG00000024526	1762.51	-1.97992	0.0576297	-34.356	1.14578e-258	9.22665e-257	DEPDC1
ENSG00000250986	5.71999	4.54613	1.19501	3.80428	0.000142218	0.000395699	LINC02600				ENSG00000085840	501.841	-1.97705	0.0953034	-20.7448	1.36626e-95	3.49494e-94	ORC1
ENSG00000171126	31.4968	4.54239	0.52516	8.64954	5.17073e-18	3.16169e-17	KCNG3				ENSG00000263513	221.958	-1.97703	0.193021	-10.2426	1.27798e-24	9.76253e-24	FAM72C
ENSG00000174564	211.89	4.5319	0.247996	18.2741	1.33176e-74	2.6429e-73	IL20RB				ENSG00000137463	202.239	-1.97655	0.185864	-10.6344	2.06158e-26	1.65714e-25	MGARP
ENSG00000164690	81.0975	4.4964	0.333119	13.4979	1.60969e-41	1.90178e-40	SHH				ENSG00000276644	329.851	-1.9711	0.145834	-13.516	1.25806e-41	1.49188e-40	DACH1
ENSG00000135253	12.0375	4.49125	0.823947	5.45091	5.01139e-08	1.88157e-07	KCP				ENSG00000186185	1142.93	-1.96688	0.0623416	-31.55	1.79329e-218	1.1765e-216	KIF18B
ENSG00000206262	9.59461	4.48717	1.02145	4.39295	1.11821e-05	3.489e-05	FOXL2NB				ENSG00000178175	71.3565	-1.96482	0.289642	-6.7836	1.1722e-11	5.43939e-11	ZNF366
ENSG00000101665	1230.43	4.46878	0.24462	18.2683	1.48101e-74	2.93127e-73	SMAD7				ENSG00000137878	183.688	-1.96283	0.215823	-9.09465	9.48924e-20	6.20724e-19	GCOM1
ENSG00000145248	8.06721	4.43723	1.04414	4.24967	2.14086e-05	6.50335e-05	SLC10A4				ENSG00000149809	501.241	-1.95815	0.149047	-13.1378	2.0006e-39	2.25039e-38	TM7SF2
ENSG00000104856	1848.91	4.42291	0.0818152	54.0598	0	0	RELB				ENSG00000185697	316.753	-1.95617	0.143062	-13.6736	1.46044e-42	1.7724e-41	MYBL1
ENSG00000121858	586.791	4.41287	0.15987	27.603	1.02547e-167	4.99437e-166	TNFSF10				ENSG00000025434	22.4313	-1.95518	0.48116	-4.06348	4.83475e-05	0.000141138	NR1H3
ENSG00000141574	327.76	4.40512	0.167872	26.2409	9.07229e-152	3.91425e-150	SECTM1				ENSG00000106688	459.294	-1.95488	0.0964489	-20.2686	2.43593e-91	5.9254e-90	SLC1A1
ENSG00000142319	7.57458	4.39687	1.12863	3.89574	9.78986e-05	0.000277193	SLC6A3				ENSG00000146376	4684.61	-1.9539	0.0412176	-47.4045	0	0	ARHGAP18
ENSG00000111837	20.3594	4.39065	0.65099	6.74458	1.53473e-11	7.08186e-11	MAK				ENSG00000129355	169.088	-1.953	0.156687	-12.4643	1.16859e-35	1.18917e-34	CDKN2D
ENSG00000113389	11.3996	4.3841	0.931842	4.70476	2.54162e-06	8.38908e-06	NPR3				ENSG00000250510	275.214	-1.95224	0.175808	-11.1044	1.19467e-28	1.0175e-27	GPR162
ENSG00000164398	10.2735	4.37913	0.99562	4.3984	1.09052e-05	3.40784e-05	ACSL6				ENSG00000075702	544.228	-1.95192	0.0892584	-21.8681	5.22588e-106	1.49831e-104	WDR62
ENSG00000142611	34.1665	4.36143	0.767416	5.68327	1.32146e-08	5.15502e-08	PRDM16				ENSG00000230359	27.5035	-1.95037	0.404647	-4.81992	1.43614e-06	4.83978e-06	TPI1P2
ENSG00000068079	2074.27	4.35871	0.0689497	63.2158	0	0	IFI35				ENSG00000164056	404.069	-1.94961	0.109177	-17.8574	2.53285e-71	4.80016e-70	SPRY1
ENSG00000223387	17.7404	4.35416	0.671654	6.48275	9.00645e-11	3.98924e-10	LINC02068				ENSG00000196584	542.116	-1.94568	0.0979337	-19.8673	7.81033e-88	1.82236e-86	XRCC2
ENSG00000237276	20.9002	4.35196	0.815559	5.33617	9.49288e-08	3.49304e-07	ANO7L1				ENSG00000156802	3002.61	-1.94405	0.0427517	-45.473	0	0	ATAD2
ENSG00000197721	18.2789	4.34394	0.712438	6.09729	1.07883e-09	4.50642e-09	CR1L				ENSG00000116833	901.493	-1.94255	0.0666591	-29.1416	1.06825e-186	5.78356e-185	NR5A2
ENSG00000111331	16129.4	4.33921	0.0311794	139.169	0	0	OAS3				ENSG00000137831	13486.9	-1.94077	0.0426955	-45.456	0	0	UACA
ENSG00000156587	4293.02	4.33092	0.054569	79.366	0	0	UBE2L6				ENSG00000106537	2713.05	-1.92244	0.061626	-31.1953	1.23425e-213	7.82134e-212	TSPAN13
ENSG00000164181	50.7224	4.33051	0.498662	8.68428	3.81164e-18	2.34157e-17	ELOVL7				ENSG00000003096	641.094	-1.92145	0.108747	-17.669	7.27038e-70	1.36051e-68	KLHL13
ENSG00000182326	105.433	4.31537	0.352865	12.2295	2.16227e-34	2.12661e-33	C1S				ENSG00000174059	615.167	-1.91895	0.12155	-15.7874	3.79901e-56	5.75293e-55	CD34
ENSG00000163083	14.6959	4.30722	0.727805	5.91809	3.25698e-09	1.32284e-08	INHBB				ENSG00000160712	223.315	-1.9184	0.146832	-13.0653	5.20123e-39	5.78358e-38	IL6R
ENSG00000142149	21.7479	4.28901	0.726789	5.90131	3.60626e-09	1.46018e-08	HUNK				ENSG00000250299	27.661	-1.91684	0.48076	-3.98711	6.68837e-05	0.000192554	MRPS31P4
ENSG00000205364	117.184	4.28065	0.281208	15.2224	2.51279e-52	3.60916e-51	MT1M				ENSG00000121957	793.717	-1.91139	0.0951947	-20.0787	1.13223e-89	2.69825e-88	GPSM2
ENSG00000136244	2419.24	4.27762	0.0884919	48.3391	0	0	IL6				ENSG00000256663	120.275	-1.9098	0.186479	-10.2414	1.29399e-24	9.87806e-24	AC112777.1
ENSG00000187608	7232.72	4.27582	0.0621231	68.8282	0	0	ISG15				ENSG00000154920	156.256	-1.90826	0.202945	-9.40281	5.31225e-21	3.63482e-20	EME1
ENSG00000259319	17.1877	4.2722	0.79608	5.36654	8.02605e-08	2.96406e-07	AF111167.2				ENSG00000173581	167.303	-1.90229	0.183048	-10.3923	2.6873e-25	2.10031e-24	CCDC106
ENSG00000155760	72.1704	4.27053	0.331818	12.8701	6.63008e-38	7.13069e-37	FZD7				ENSG00000126950	259.535	-1.89873	0.124627	-15.2352	2.0635e-52	2.96958e-51	TMEM35A
ENSG00000243649	247.223	4.26769	0.207921	20.5255	1.27386e-93	3.19627e-92	CFB				ENSG00000149636	859.48	-1.89741	0.0963329	-19.6963	2.31745e-86	5.29642e-85	DSN1
ENSG00000105376	11.4862	4.25349	0.949526	4.47959	7.47849e-06	2.37493e-05	ICAM5				ENSG00000154839	790.877	-1.89553	0.0906588	-20.9085	4.48507e-97	1.17011e-95	SKA1
ENSG00000115008	410.366	4.24685	0.143138	29.6695	1.8981e-193	1.08284e-191	IL1A				ENSG00000134291	1412.81	-1.89473	0.122343	-15.487	4.24546e-54	6.27147e-53	TMEM106C
ENSG00000108771	542.25	4.24656	0.188274	22.5553	1.19226e-112	3.6381e-111	DHX58				ENSG00000164867	2817.69	-1.89385	0.0439556	-43.0855	0	0	NOS3
ENSG00000215217	6.63724	4.23554	1.17049	3.61861	0.000296192	0.000798123	C5orf49				ENSG00000139354	1232.49	-1.89352	0.0761016	-24.8815	1.17971e-136	4.58442e-135	GAS2L3
ENSG00000137203	31.8036	4.19921	0.66965	6.27075	3.59302e-10	1.54038e-09	TFAP2A				ENSG00000165071	87.2292	-1.89345	0.285457	-6.63306	3.28798e-11	1.49555e-10	TMEM71
ENSG00000108679	161.813	4.19733	0.226552	18.527	1.25044e-76	2.53107e-75	LGALS3BP				ENSG00000156804	1529.89	-1.89322	0.0625425	-30.271	2.76454e-201	1.61852e-199	FBXO32
ENSG00000272419	399.703	4.18982	0.591809	7.07969	1.44474e-12	7.01643e-12	LINC01145				ENSG00000185862	280.355	-1.89156	0.170779	-11.0761	1.63836e-28	1.39061e-27	EVI2B
ENSG00000112096	29348.5	4.18484	0.0514301	81.3694	0	0	SOD2				ENSG00000119899	1734.62	-1.8902	0.0569589	-33.1854	1.7469e-241	1.29028e-239	SLC17A5
ENSG00000172548	12.6518	4.18309	0.815002	5.13261	2.85755e-07	1.01741e-06	NIPAL4				ENSG00000136108	3155.29	-1.88698	0.0646481	-29.1884	2.72155e-187	1.48791e-185	CKAP2
ENSG00000164683	1120.99	4.14889	0.0970764	42.7384	0	0	HEY1				ENSG00000260966	48.5398	-1.8817	0.307753	-6.11431	9.69752e-10	4.06069e-09	AP001486.2
ENSG00000117228	5252.01	4.13303	0.0431229	95.8429	0	0	GBP1				ENSG00000012048	1313.01	-1.87732	0.107026	-17.5409	6.9845e-69	1.29399e-67	BRCA1
ENSG00000128165	638.051	4.12873	0.124908	33.0543	1.35111e-239	9.81691e-238	ADM2				ENSG00000095303	664.524	-1.87461	0.0771754	-24.2902	2.48887e-130	9.10109e-129	PTGS1
ENSG00000135378	111.954	4.12828	0.281221	14.6798	8.68114e-49	1.17075e-47	PRRG4				ENSG00000164109	1841.11	-1.87353	0.0732575	-25.5746	2.9228e-144	1.19188e-142	MAD2L1
ENSG00000104432	35.8131	4.12662	0.440004	9.37859	6.68626e-21	4.56097e-20	IL7				ENSG00000179144	431.662	-1.87286	0.106368	-17.6074	2.16318e-69	4.03106e-68	GIMAP7
ENSG00000050730	94.4076	4.10719	0.336008	12.2235	2.32832e-34	2.2879e-33	TNIP3				ENSG00000179222	5889.45	-1.86763	0.0489383	-38.163	0	0	MAGED1
ENSG00000179148	22.5675	4.10321	0.561584	7.3065	2.74196e-13	1.37784e-12	ALOXE3				ENSG00000105784	73.0466	-1.86081	0.256833	-7.24522	4.31733e-13	2.14769e-12	RUNDC3B
ENSG00000186907	48.793	4.09765	0.478428	8.56482	1.0824e-17	6.52542e-17	RTN4RL2				ENSG00000101447	1139.31	-1.85931	0.0984259	-18.8905	1.36655e-79	2.86219e-78	FAM83D
ENSG00000125637	31.0168	4.08231	0.510215	8.00116	1.23252e-15	6.88522e-15	PSD4				ENSG00000198865	134.472	-1.85914	0.207107	-8.9767	2.79e-19	1.79503e-18	CCDC152
ENSG00000159261	589.884	4.07469	0.117012	34.8229	1.09573e-265	9.1541e-264	CLDN14				ENSG00000276043	3469.53	-1.85752	0.0378572	-49.0664	0	0	UHRF1
ENSG00000133116	24.7545	4.06131	0.559302	7.26139	3.83141e-13	1.91108e-12	KL				ENSG00000198121	155.821	-1.85722	0.163376	-11.3678	6.04968e-30	5.35929e-29	LPAR1
ENSG00000050555	16.8273	4.06041	0.818157	4.96287	6.94591e-07	2.39801e-06	LAMC3				ENSG00000170522	2053.77	-1.85655	0.093077	-19.9464	1.61214e-88	3.78531e-87	ELOVL6
ENSG00000247317	6.3348	4.04915	1.06013	3.81948	0.000133732	0.000373438	LY6E-DT				ENSG00000140534	653.585	-1.85275	0.0883796	-20.9636	1.41025e-97	3.70083e-96	TICRR
ENSG00000231133	6.07923	4.0472	1.08775	3.7207	0.000198671	0.000545288	HAR1B				ENSG00000051341	771.427	-1.851	0.0999056	-18.5275	1.23869e-76	2.50955e-75	POLQ
ENSG00000104267	5.94154	4.03981	1.07609	3.75416	0.000173925	0.000479908	CA2				ENSG00000284237	44.197	-1.84903	0.347099	-5.3271	9.97942e-08	3.66361e-07	LINC02767
ENSG00000118503	2977.29	4.02644	0.0907883	44.3498	0	0	TNFAIP3				ENSG00000101412	666.151	-1.84763	0.07846	-23.5487	1.29569e-122	4.37243e-121	E2F1
ENSG00000185818	219.632	4.01857	0.202199	19.8743	6.79329e-88	1.58671e-86	NAT8L				ENSG00000154277	5760.03	-1.84555	0.0380419	-48.5136	0	0	UCHL1
ENSG00000221963	2026.69	4.01428	0.101912	39.3897	0	0	APOL6				ENSG00000013810	2683.48	-1.84284	0.0561833	-32.8005	5.78495e-236	4.10952e-234	TACC3
ENSG00000168453	24.2949	4.00989	0.612425	6.54756	5.84852e-11	2.62225e-10	HR				ENSG00000165480	973.256	-1.84251	0.083224	-22.1392	1.32573e-108	3.9168e-107	SKA3
ENSG00000084628	76.4421	4.00122	0.37499	10.6702	1.40316e-26	1.13115e-25	NKAIN1				ENSG00000259316	220.374	-1.84206	0.501439	-3.67354	0.00023921	0.000651901	AC087632.2
ENSG00000246130	19.9353	3.99109	0.596203	6.69419	2.16874e-11	9.93549e-11	AC107959.2				ENSG00000258818	246.333	-1.84103	0.152002	-12.1119	9.14014e-34	8.82597e-33	RNASE4
ENSG00000075223	61.757	3.98878	0.338311	11.7903	4.38094e-32	4.0939e-31	SEMA3C				ENSG00000133561	3763.28	-1.84084	0.0434918	-42.3262	0	0	GIMAP6
ENSG00000269720	12.3592	3.97393	0.85057	4.67208	2.9816e-06	9.79204e-06	CCDC194				ENSG00000154258	24.8861	-1.83438	0.452169	-4.05684	4.97415e-05	0.00014498	ABCA9
ENSG00000156427	16.9879	3.97216	0.670208	5.92676	3.08965e-09	1.25785e-08	FGF18				ENSG00000139132	2628.17	-1.83378	0.0506931	-36.1742	1.55116e-286	1.46611e-284	FGD4
ENSG00000230067	9.19415	3.97016	0.900884	4.40696	1.04829e-05	3.28048e-05	HSPD1P6				ENSG00000134222	307.816	-1.83324	0.148034	-12.3839	3.19363e-35	3.21177e-34	PSRC1
ENSG00000130294	347.449	3.96272	0.202053	19.6123	1.2149e-85	2.73733e-84	KIF1A				ENSG00000138722	18062	-1.83124	0.0482939	-37.9187	0	0	MMRN1
ENSG00000164694	10.7741	3.95938	0.787691	5.02656	4.99355e-07	1.74313e-06	FNDC1				ENSG00000087303	1327.24	-1.82919	0.0680057	-26.8975	2.34676e-159	1.07049e-157	NID2
ENSG00000100276	27.557	3.95865	0.608988	6.50037	8.01241e-11	3.56025e-10	RASL10A				ENSG00000169418	107.982	-1.82819	0.25289	-7.22921	4.85827e-13	2.4098e-12	NPR1
ENSG00000130054	18.9943	3.95629	0.600752	6.58555	4.53193e-11	2.04386e-10	FAM155B				ENSG00000159915	24.468	-1.82647	0.372464	-4.90374	9.40274e-07	3.21634e-06	ZNF233
ENSG00000128683	10.1766	3.93644	0.953744	4.12736	3.66957e-05	0.000108674	GAD1				ENSG00000181625	451.524	-1.81617	0.110373	-16.4549	7.73855e-61	1.25722e-59	SLX1B
ENSG00000183833	37.3486	3.92996	0.659761	5.95665	2.57468e-09	1.05397e-08	CFAP91				ENSG00000117632	8145.11	-1.81249	0.0363286	-49.8917	0	0	STMN1
ENSG00000240476	156.986	3.92251	0.249625	15.7136	1.21985e-55	1.83603e-54	LINC00973				ENSG00000187325	913.799	-1.81166	0.0928829	-19.5048	9.99376e-85	2.23368e-83	TAF9B
ENSG00000112149	219.895	3.9159	0.183078	21.3893	1.68155e-101	4.6023e-100	CD83				ENSG00000213347	268.443	-1.81065	0.148178	-12.2195	2.44723e-34	2.40158e-33	MXD3
ENSG00000172403	129.02	3.88601	0.268569	14.4693	1.89335e-47	2.4887e-46	SYNPO2				ENSG00000101160	5829.68	-1.80811	0.0369237	-48.9688	0	0	CTSZ
ENSG00000215218	120.196	3.88524	0.236905	16.4	1.91392e-60	3.09811e-59	UBE2QL1				ENSG00000121966	686.678	-1.80214	0.104297	-17.2789	6.78761e-67	1.22993e-65	CXCR4
ENSG00000162692	82.3894	3.88314	0.286451	13.556	7.2976e-42	8.70483e-41	VCAM1				ENSG00000088325	5567.84	-1.80196	0.0482015	-37.3839	7.13118e-306	7.61092e-304	TPX2
ENSG00000137571	17.3918	3.88229	0.688368	5.63985	1.702e-08	6.58883e-08	SLCO5A1				ENSG00000105851	536.244	-1.80178	0.134735	-13.3727	8.72583e-41	1.01374e-39	PIK3CG
ENSG00000182103	7.26375	3.84764	0.991428	3.88091	0.000104067	0.000294061	FAM181B				ENSG00000137807	2175.37	-1.80054	0.0750787	-23.9821	4.27943e-127	1.50801e-125	KIF23
ENSG00000285051	7.09838	3.84392	1.00549	3.82295	0.000131863	0.000368313	SLC7A14-AS1				ENSG00000112964	39.4944	-1.79806	0.3291	-5.46356	4.66674e-08	1.75631e-07	GHR
ENSG00000183770	34.2125	3.84081	0.457101	8.40254	4.36935e-17	2.57497e-16	FOXL2				ENSG00000143401	3967.34	-1.79784	0.0925189	-19.4321	4.12793e-84	9.18938e-83	ANP32E
ENSG00000123685	96.3168	3.83682	0.275192	13.9423	3.50301e-44	4.33619e-43	BATF3				ENSG00000011426	7006.55	-1.79426	0.0455524	-39.3889	0	0	ANLN
ENSG00000277147	24.8649	3.81814	0.62933	6.06699	1.30329e-09	5.41162e-09	LINC00869				ENSG00000047617	69.9171	-1.79411	0.298206	-6.01635	1.78396e-09	7.35409e-09	ANO2
ENSG00000137965	2548.88	3.77866	0.0560983	67.3579	0	0	IFI44				ENSG00000162804	386.634	-1.78852	0.144998	-12.3348	5.8813e-35	5.86447e-34	SNED1
ENSG00000119698	6.21378	3.75726	0.901889	4.16599	3.10009e-05	9.27325e-05	PPP4R4				ENSG00000171241	2530.1	-1.78848	0.0707534	-25.2776	5.63473e-141	2.25248e-139	SHCBP1
ENSG00000168394	7130.68	3.75211	0.0456613	82.1726	0	0	TAP1				ENSG00000205269	708.743	-1.78718	0.0875631	-20.4102	1.35613e-92	3.34992e-91	TMEM170B
ENSG00000225131	15.1995	3.74718	0.67996	5.51088	3.57047e-08	1.35378e-07	PSME2P2				ENSG00000203943	79.3246	-1.78713	0.272413	-6.56035	5.36823e-11	2.41224e-10	SAMD13
ENSG00000130589	8097.68	3.74689	0.0569032	65.8467	0	0	HELZ2				ENSG00000273489	39.8971	-1.77965	0.389871	-4.56473	5.00147e-06	1.61428e-05	AC008264.2
ENSG00000133321	59.4696	3.74417	0.326982	11.4507	2.33268e-30	2.09725e-29	PLAAT4				ENSG00000051180	530.452	-1.77935	0.109439	-16.2588	1.93509e-59	3.07655e-58	RAD51
ENSG00000130829	10.4891	3.73892	0.912507	4.09742	4.1778e-05	0.000122845	DUSP9				ENSG00000140525	2458.07	-1.77718	0.091811	-19.3569	1.78176e-83	3.93895e-82	FANCI
ENSG00000115919	71.0998	3.73271	0.30255	12.3375	5.68742e-35	5.67622e-34	KYNU				ENSG00000004777	170.759	-1.7749	0.200526	-8.85122	8.65655e-19	5.45923e-18	ARHGAP33
ENSG00000078081	1264.18	3.72158	0.0768655	48.4168	0	0	LAMP3				ENSG00000276672	65.0522	-1.76982	0.274079	-6.45735	1.06552e-10	4.70084e-10	AL161891.1
ENSG00000189283	55.0945	3.71908	0.907856	4.09656	4.19343e-05	0.000123272	FHIT				ENSG00000120899	54.679	-1.76564	0.350832	-5.03273	4.83533e-07	1.69055e-06	PTK2B
ENSG00000138271	38.1794	3.69943	0.565141	6.54604	5.90825e-11	2.64691e-10	GPR87				ENSG00000280120	40.1678	-1.76478	0.318799	-5.53571	3.09976e-08	1.17871e-07	AC073857.1
ENSG00000196218	14.2601	3.69011	0.887184	4.15935	3.1915e-05	9.53263e-05	RYR1				ENSG00000183615	35.6692	-1.76198	0.349821	-5.0368	4.73368e-07	1.65761e-06	FAM167B
ENSG00000253958	131.942	3.68892	0.220894	16.6999	1.31216e-62	2.20278e-61	CLDN23				ENSG00000156398	232.237	-1.76133	0.189223	-9.30825	1.2995e-20	8.76788e-20	SFXN2
ENSG00000176842	10.3558	3.68355	0.907192	4.06039	4.89916e-05	0.000142925	IRX5				ENSG00000214274	72.6842	-1.75902	0.228306	-7.70465	1.31203e-14	7.02161e-14	ANG
ENSG00000065320	151.729	3.6786	0.214008	17.1891	3.20615e-66	5.75353e-65	NTN1				ENSG00000163701	54.4475	-1.75663	0.422558	-4.15715	3.22249e-05	9.61746e-05	IL17RE
ENSG00000176381	14.2202	3.6749	0.693994	5.29529	1.18828e-07	4.34093e-07	PRR18				ENSG00000131470	488.764	-1.75626	0.109414	-16.0515	5.578e-58	8.67059e-57	PSMC3IP
ENSG00000115738	1831.27	3.67301	0.109875	33.429	5.19417e-245	3.90105e-243	ID2				ENSG00000196081	92.7834	-1.75491	0.226408	-7.7511	9.10964e-15	4.9082e-14	ZNF724
ENSG00000007908	1481.47	3.66183	0.0979758	37.3749	1.00054e-305	1.06276e-303	SELE				ENSG00000071246	1449.12	-1.75473	0.0610883	-28.7245	1.88627e-181	9.9941e-180	VASH1
ENSG00000107201	9940.05	3.65331	0.0334483	109.223	0	0	DDX58				ENSG00000085999	509.429	-1.75396	0.118251	-14.8325	9.03622e-50	1.24344e-48	RAD54L
ENSG00000161082	7.00525	3.65323	0.952363	3.83596	0.000125073	0.000350442	CELF5				ENSG00000258947	5809.47	-1.75294	0.0414252	-42.3157	0	0	TUBB3
ENSG00000104848	16.2661	3.65233	0.60875	5.99971	1.9767e-09	8.1351e-09	KCNA7				ENSG00000169679	1854.33	-1.75278	0.0558575	-31.3795	3.84724e-216	2.466e-214	BUB1
ENSG00000181585	51.4734	3.63744	0.349354	10.4119	2.18842e-25	1.71582e-24	TMIE				ENSG00000092068	104.427	-1.75009	0.279929	-6.2519	4.05489e-10	1.73206e-09	SLC7A8
ENSG00000112299	9.7477	3.62948	0.836178	4.34056	1.42118e-05	4.38523e-05	VNN1				ENSG00000087586	1671.24	-1.74712	0.0713006	-24.5036	1.35188e-132	5.06808e-131	AURKA
ENSG00000171812	327.719	3.61161	0.145202	24.873	1.45881e-136	5.65918e-135	COL8A2				ENSG00000133466	1091.43	-1.746	0.0700591	-24.9218	4.32293e-137	1.69171e-135	C1QTNF6
ENSG00000206337	19.9319	3.59861	0.529476	6.79655	1.07153e-11	4.98156e-11	HCP5				ENSG00000164659	1440.87	-1.74376	0.0702301	-24.8292	4.33411e-136	1.67261e-134	ELAPOR2
ENSG00000173193	12593.8	3.58881	0.0380267	94.376	0	0	PARP14				ENSG00000158560	96.2915	-1.73784	0.420547	-4.13234	3.59095e-05	0.000106544	DYNC1I1
ENSG00000104722	16.9148	3.58641	0.708116	5.06472	4.09002e-07	1.43922e-06	NEFM				ENSG00000111247	650.041	-1.73768	0.0780596	-22.2609	8.83823e-110	2.63916e-108	RAD51AP1
ENSG00000116183	131.433	3.58557	0.294985	12.1551	5.38914e-34	5.23792e-33	PAPPA2				ENSG00000185352	766.313	-1.73666	0.092474	-18.78	1.10181e-78	2.27987e-77	HS6ST3
ENSG00000251493	53.0364	3.58475	0.342186	10.476	1.1132e-25	8.78356e-25	FOXD1				ENSG00000172167	308.207	-1.7362	0.127426	-13.6252	2.83767e-42	3.42703e-41	MTBP
ENSG00000196517	250.191	3.58444	0.179459	19.9736	9.33832e-89	2.19726e-87	SLC6A9				ENSG00000163584	1555.21	-1.733	0.0623711	-27.7853	6.52975e-170	3.23673e-168	RPL22L1
ENSG00000235885	8.57469	3.57708	0.930471	3.84437	0.000120862	0.000339197	LINC01828				ENSG00000006740	21.0803	-1.72494	0.435183	-3.96372	7.37907e-05	0.000211592	ARHGAP44
ENSG00000167157	40.0955	3.56478	0.439342	8.11392	4.90138e-16	2.78371e-15	PRRX2				ENSG00000213626	322.95	-1.72438	0.198215	-8.69954	3.33218e-18	2.05325e-17	LBH
ENSG00000137628	3410.78	3.5449	0.07244	48.9356	0	0	DDX60				ENSG00000145681	260.964	-1.71995	0.230795	-7.45231	9.17233e-14	4.70124e-13	HAPLN1
ENSG00000137726	28.204	3.53826	0.52768	6.70532	2.00969e-11	9.22389e-11	FXYD6				ENSG00000113231	51.5452	-1.71695	0.298268	-5.75641	8.59223e-09	3.3826e-08	PDE8B
ENSG00000171860	45.6425	3.53532	0.489027	7.22931	4.85466e-13	2.40854e-12	C3AR1				ENSG00000080839	1194.78	-1.7137	0.0847727	-20.2153	7.18756e-91	1.74078e-89	RBL1
ENSG00000128284	1601.96	3.5096	0.071741	48.9204	0	0	APOL3				ENSG00000167325	4764.71	-1.71092	0.0427542	-40.0175	0	0	RRM1
ENSG00000272636	75.2581	3.4938	0.885841	3.94406	8.01151e-05	0.000228962	DOC2B				ENSG00000196352	8754.18	-1.71004	0.035734	-47.8548	0	0	CD55
ENSG00000167772	794.153	3.48593	0.112998	30.8496	5.67768e-209	3.48888e-207	ANGPTL4				ENSG00000130299	402.454	-1.70941	0.122046	-14.0063	1.42597e-44	1.78594e-43	GTPBP3
ENSG00000237515	10.8944	3.47877	0.79657	4.36718	1.25859e-05	3.90407e-05	SHISA9				ENSG00000134057	3515.21	-1.70879	0.0405982	-42.0902	0	0	CCNB1
ENSG00000279805	15.2951	3.47292	0.653495	5.31438	1.07023e-07	3.92191e-07	Z95114.3				ENSG00000168309	764.84	-1.70495	0.115908	-14.7096	5.59765e-49	7.57653e-48	FAM107A
ENSG00000180573	590.337	3.4719	0.112671	30.8144	1.6796e-208	1.02926e-206	H2AC6				ENSG00000117152	4118.31	-1.70134	0.0714447	-23.8135	2.42313e-125	8.36693e-124	RGS4
ENSG00000118432	50.1472	3.47117	0.427672	8.11642	4.80133e-16	2.72863e-15	CNR1				ENSG00000176244	30.8381	-1.70081	0.41309	-4.11727	3.83379e-05	0.000113282	ACBD7
ENSG00000183072	11.0643	3.45833	0.78305	4.41649	1.00319e-05	3.1455e-05	NKX2-5				ENSG00000151725	918.921	-1.69689	0.0709289	-23.9238	1.73267e-126	6.06732e-125	CENPU
ENSG00000175445	9.2936	3.43737	0.791313	4.34389	1.39981e-05	4.3217e-05	LPL				ENSG00000182010	256.873	-1.6953	0.161649	-10.4875	9.85689e-26	7.78568e-25	RTKN2
ENSG00000270882	302.3	3.42757	0.237413	14.4372	3.02003e-47	3.95565e-46	H4C14				ENSG00000279528	98.066	-1.69483	0.223928	-7.56866	3.7709e-14	1.97034e-13	AC115618.3
ENSG00000272468	12.7183	3.42729	0.692743	4.94742	7.52039e-07	2.59033e-06	AL021807.1				ENSG00000159348	716.419	-1.69244	0.0829979	-20.3914	1.99373e-92	4.91405e-91	CYB5R1
ENSG00000163545	455.217	3.42676	0.119662	28.6369	2.33202e-180	1.21822e-178	NUAK2				ENSG00000091879	7976.23	-1.68831	0.0355591	-47.479	0	0	ANGPT2
ENSG00000189056	934.685	3.42479	0.0945847	36.2087	4.43844e-287	4.23093e-285	RELN				ENSG00000102760	862.56	-1.68506	0.0823649	-20.4585	5.04985e-93	1.25437e-91	RGCC
ENSG00000169116	47.0736	3.41599	0.394618	8.65643	4.86762e-18	2.9788e-17	PARM1				ENSG00000204301	2554.92	-1.68392	0.0479292	-35.1335	2.07377e-270	1.80694e-268	NOTCH4
ENSG00000077522	45.3218	3.41286	0.493389	6.91718	4.6071e-12	2.17817e-11	ACTN2				ENSG00000132394	228.967	-1.68365	0.126654	-13.2933	2.53202e-40	2.9143e-39	EEFSEC
ENSG00000138496	3889.03	3.40247	0.0487451	69.8013	0	0	PARP9				ENSG00000079616	1578.84	-1.68155	0.0726771	-23.1372	1.95594e-118	6.33226e-117	KIF22
ENSG00000116819	18.6159	3.39807	0.560529	6.06226	1.34221e-09	5.56802e-09	TFAP2E				ENSG00000188993	20.7834	-1.67803	0.449976	-3.72916	0.000192117	0.000527819	LRRC66
ENSG00000135842	2437.62	3.39582	0.0532886	63.725	0	0	NIBAN1				ENSG00000166033	4934.19	-1.67522	0.0401454	-41.7288	0	0	HTRA1
ENSG00000254415	11.2422	3.39048	0.886412	3.82495	0.0001308	0.000365525	SIGLEC14				ENSG00000067225	37725.2	-1.67515	0.0184695	-90.6982	0	0	PKM
ENSG00000180535	38.902	3.38815	0.375733	9.01743	1.92545e-19	1.24562e-18	BHLHA15				ENSG00000131475	958.422	-1.67083	0.0638266	-26.1776	4.78574e-151	2.04112e-149	VPS25
ENSG00000127561	150.022	3.37494	0.187689	17.9815	2.71962e-72	5.22513e-71	SYNGR3				ENSG00000100629	370.88	-1.6707	0.150931	-11.0693	1.76813e-28	1.49847e-27	CEP128
ENSG00000184979	6664.4	3.37182	0.034563	97.5557	0	0	USP18				ENSG00000188610	266.428	-1.67051	0.123057	-13.575	5.63306e-42	6.74094e-41	FAM72B
ENSG00000181291	19.9199	3.3691	0.607868	5.54249	2.982e-08	1.13471e-07	TMEM132E				ENSG00000104147	222.25	-1.67042	0.134047	-12.4615	1.21095e-35	1.23172e-34	OIP5
ENSG00000177614	19.2926	3.36594	0.744043	4.52386	6.07233e-06	1.94443e-05	PGBD5				ENSG00000112029	978.785	-1.6685	0.0877554	-19.013	1.33031e-80	2.83148e-79	FBXO5
ENSG00000128564	19.513	3.36463	0.574492	5.85671	4.7213e-09	1.89276e-08	VGF				ENSG00000010292	4311.68	-1.6683	0.0644413	-25.8887	8.92964e-148	3.72308e-146	NCAPD2
ENSG00000204261	150.645	3.34041	0.202028	16.5344	2.0737e-61	3.40618e-60	PSMB8-AS1				ENSG00000158352	4487.22	-1.66748	0.0386995	-43.0879	0	0	SHROOM4
ENSG00000254838	482.324	3.3399	0.106395	31.3917	2.6296e-216	1.69037e-214	GVINP1				ENSG00000129596	20.0633	-1.66729	0.456099	-3.65556	0.000256625	0.000696894	CDO1
ENSG00000113946	15.5974	3.33901	0.674954	4.94702	7.53596e-07	2.59489e-06	CLDN16				ENSG00000138650	5422.33	-1.66517	0.0521736	-31.916	1.60388e-223	1.07114e-221	PCDH10
ENSG00000151617	31.9471	3.33276	0.524164	6.35824	2.04077e-10	8.84599e-10	EDNRA				ENSG00000166343	25.5178	-1.66355	0.414886	-4.00964	6.08105e-05	0.00017575	MSS51
ENSG00000187634	56.3472	3.32146	0.353524	9.39528	5.70664e-21	3.90108e-20	SAMD11				ENSG00000134363	640.027	-1.66312	0.101995	-16.3059	8.96635e-60	1.43577e-58	FST
ENSG00000254887	22.0838	3.30958	0.502917	6.58077	4.68028e-11	2.10906e-10	AC010247.1				ENSG00000118292	163.278	-1.66303	0.208311	-7.98339	1.42373e-15	7.94339e-15	C1orf54
ENSG00000136002	14.2882	3.30731	0.802025	4.1237	3.72834e-05	0.000110312	ARHGEF4				ENSG00000166963	394.973	-1.66132	0.0928334	-17.8957	1.274e-71	2.42472e-70	MAP1A
ENSG00000028277	1186.18	3.26715	0.27301	11.9671	5.28278e-33	5.01864e-32	POU2F2				ENSG00000284946	406.323	-1.65989	0.126672	-13.1038	3.12976e-39	3.50113e-38	AC068831.6
ENSG00000184697	17.1301	3.2606	0.596761	5.46384	4.65956e-08	1.7539e-07	CLDN6				ENSG00000088756	105.525	-1.65946	0.265381	-6.25312	4.0232e-10	1.71919e-09	ARHGAP28
ENSG00000185507	1152.3	3.25673	0.0836541	38.9309	0	0	IRF7				ENSG00000172164	58.5094	-1.65875	0.460569	-3.60154	0.000316341	0.000850567	SNTB1
ENSG00000114251	114.02	3.25215	0.387301	8.39696	4.58194e-17	2.6967e-16	WNT5A				ENSG00000143374	548.922	-1.65869	0.102278	-16.2175	3.79623e-59	6.01411e-58	TARS2
ENSG00000180720	7.13033	3.24465	0.875651	3.70542	0.000211042	0.000578387	CHRM4				ENSG00000136153	2025.2	-1.65773	0.0971853	-17.0575	3.0766e-65	5.44657e-64	LMO7
ENSG00000162772	1769.65	3.24407	0.0659754	49.1709	0	0	ATF3				ENSG00000138678	507.672	-1.65773	0.1269	-13.0633	5.33444e-39	5.92875e-38	GPAT3
ENSG00000270276	95.4565	3.23726	0.307295	10.5347	5.97788e-26	4.74698e-25	H4C15				ENSG00000117595	445.191	-1.65182	0.115139	-14.3463	1.1236e-46	1.45716e-45	IRF6
ENSG00000265485	9.04593	3.23375	0.807925	4.00253	6.26676e-05	0.000180955	LINC01915				ENSG00000128694	173.343	-1.65151	0.169451	-9.74629	1.91335e-22	1.36968e-21	OSGEPL1
ENSG00000170500	11.063	3.22384	0.761137	4.23555	2.27988e-05	6.89926e-05	LONRF2				ENSG00000176208	540.969	-1.64915	0.0867549	-19.0092	1.42984e-80	3.03751e-79	ATAD5
ENSG00000134070	2154.83	3.22323	0.0689362	46.7567	0	0	IRAK2				ENSG00000000460	430.688	-1.64843	0.133815	-12.3187	7.18175e-35	7.14842e-34	C1orf112
ENSG00000137834	4016.37	3.21745	0.0472376	68.1121	0	0	SMAD6				ENSG00000103319	2209.45	-1.64816	0.0624499	-26.3917	1.70597e-153	7.44686e-152	EEF2K
ENSG00000160223	919.645	3.21721	0.0971177	33.1269	1.21945e-240	8.91841e-239	ICOSLG				ENSG00000148671	236.731	-1.64777	0.415518	-3.96557	7.32209e-05	0.000210039	ADIRF
ENSG00000283265	31.8755	3.21433	0.526382	6.10647	1.01857e-09	4.26032e-09	AL356234.3				ENSG00000143476	1067.5	-1.6477	0.135304	-12.1777	4.08408e-34	3.9851e-33	DTL
ENSG00000183186	30.7814	3.20903	0.445896	7.19681	6.16395e-13	3.04525e-12	C2CD4C				ENSG00000184584	2915.69	-1.64607	0.0498823	-32.9991	8.37504e-239	6.06538e-237	STING1
ENSG00000168143	8.50907	3.20548	0.842324	3.80553	0.000141503	0.0003939	FAM83B				ENSG00000172650	58.5836	-1.64133	0.255157	-6.43262	1.25422e-10	5.5083e-10	AGAP5
ENSG00000187772	34.5732	3.20368	0.428032	7.48467	7.17266e-14	3.69927e-13	LIN28B				ENSG00000243406	87.9441	-1.63979	0.231303	-7.08937	1.34723e-12	6.55711e-12	MRPS31P5
ENSG00000106236	44.5045	3.19505	0.38318	8.33825	7.54e-17	4.4132e-16	NPTX2				ENSG00000111206	4479.57	-1.63961	0.0372457	-44.0215	0	0	FOXM1
ENSG00000003989	21570.8	3.18763	0.0453028	70.3627	0	0	SLC7A2				ENSG00000123416	64392	-1.63946	0.0245764	-66.7088	0	0	TUBA1B
ENSG00000258667	42.1791	3.18123	0.353803	8.99155	2.43767e-19	1.57243e-18	HIF1A-AS3				ENSG00000139133	395.287	-1.63802	0.132025	-12.4069	2.39882e-35	2.42009e-34	ALG10
ENSG00000101347	8971.23	3.17095	0.056496	56.127	0	0	SAMHD1				ENSG00000147536	838.851	-1.63699	0.123008	-13.3079	2.08121e-40	2.39914e-39	GINS4
ENSG00000164949	400.943	3.16961	0.142833	22.1911	4.18883e-109	1.24415e-107	GEM				ENSG00000144395	106.662	-1.63678	0.256522	-6.38066	1.76322e-10	7.67723e-10	CCDC150
ENSG00000058085	9351.11	3.16553	0.0407644	77.6542	0	0	LAMC2				ENSG00000151012	15263.2	-1.6334	0.0504536	-32.3744	6.30297e-230	4.33932e-228	SLC7A11
ENSG00000261115	10.565	3.15993	0.72732	4.34462	1.3952e-05	4.30804e-05	TMEM178B				ENSG00000035862	12587.4	-1.63178	0.0267454	-61.0118	0	0	TIMP2
ENSG00000124635	57.8856	3.15673	0.437222	7.21996	5.20046e-13	2.57552e-12	H2BC11				ENSG00000172927	389.662	-1.63027	0.149827	-10.881	1.41927e-27	1.1721e-26	MYEOV
ENSG00000188313	5706.54	3.15498	0.0518955	60.7947	0	0	PLSCR1				ENSG00000278817	30.2638	-1.62969	0.414995	-3.92702	8.6006e-05	0.000245013	AC007325.4
ENSG00000122691	7.76213	3.15145	0.85918	3.66797	0.000244481	0.000665373	TWIST1				ENSG00000110799	34920.8	-1.62951	0.0612161	-26.619	4.09516e-156	1.81604e-154	VWF
ENSG00000159263	46.954	3.14527	0.34442	9.13207	6.72023e-20	4.42448e-19	SIM2				ENSG00000136449	24.6287	-1.62774	0.393045	-4.14134	3.45281e-05	0.000102691	MYCBPAP
ENSG00000185269	15.3618	3.14125	0.643337	4.88275	1.04618e-06	3.56711e-06	NOTUM				ENSG00000172348	72.0542	-1.6275	0.260198	-6.25487	3.97859e-10	1.7011e-09	RCAN2
ENSG00000135899	2150.76	3.13957	0.0711054	44.1537	0	0	SP110				ENSG00000105750	190.92	-1.62431	0.1828	-8.88575	6.34918e-19	4.02229e-18	ZNF85
ENSG00000007866	44.4694	3.13554	0.354918	8.83454	1.00515e-18	6.32644e-18	TEAD3				ENSG00000132718	3382.16	-1.62258	0.0361865	-44.8394	0	0	SYT11
ENSG00000163840	7197.11	3.12331	0.0349478	89.3706	0	0	DTX3L				ENSG00000108666	387.671	-1.62107	0.133544	-12.1389	6.56968e-34	6.37421e-33	C17orf75
ENSG00000198910	11.0746	3.1171	0.73601	4.23514	2.28413e-05	6.91034e-05	L1CAM				ENSG00000160352	336.798	-1.62058	0.135786	-11.9348	7.79289e-33	7.38437e-32	ZNF714
ENSG00000239713	331.919	3.11316	0.127515	24.4141	1.21059e-131	4.49308e-130	APOBEC3G				ENSG00000118473	226.497	-1.62053	0.152782	-10.6068	2.77145e-26	2.21951e-25	SGIP1
ENSG00000181381	7576.62	3.11014	0.0483045	64.3861	0	0	DDX60L				ENSG00000119711	354.178	-1.61959	0.141733	-11.427	3.0656e-30	2.74624e-29	ALDH6A1
ENSG00000144893	16.604	3.10118	0.709247	4.3725	1.22834e-05	3.81446e-05	MED12L				ENSG00000084734	70.9302	-1.61891	0.298568	-5.42227	5.88465e-08	2.19798e-07	GCKR
ENSG00000237352	36.4263	3.10097	0.372254	8.33027	8.06611e-17	4.71248e-16	LINC01358				ENSG00000171130	863.932	-1.61867	0.0782396	-20.6886	4.38511e-95	1.11533e-93	ATP6V0E2
ENSG00000105650	22.7976	3.10064	0.704418	4.40171	1.07402e-05	3.35862e-05	PDE4C				ENSG00000284969	151.241	-1.61801	0.274325	-5.89815	3.67599e-09	1.48733e-08	AL049629.2
ENSG00000220412	13.3486	3.09923	0.691218	4.48372	7.33518e-06	2.33208e-05	AL356234.1				ENSG00000226200	99.2276	-1.61732	0.342316	-4.72463	2.30534e-06	7.64084e-06	SGMS1-AS1
ENSG00000183092	25.7965	3.09091	0.593729	5.20592	1.93037e-07	6.94387e-07	BEGAIN				ENSG00000138172	338.48	-1.61611	0.116824	-13.8337	1.59584e-43	1.95587e-42	CALHM2
ENSG00000175175	20.6293	3.08932	0.536474	5.75856	8.48323e-09	3.34028e-08	PPM1E				ENSG00000109654	1131.66	-1.6134	0.0904356	-17.8403	3.44004e-71	6.50835e-70	TRIM2
ENSG00000237505	10.8947	3.0723	0.724348	4.24147	2.22061e-05	6.73277e-05	PKN2-AS1				ENSG00000100479	235.462	-1.61042	0.206389	-7.80286	6.05199e-15	3.27739e-14	POLE2
ENSG00000151651	32.3554	3.07131	0.528703	5.80915	6.27925e-09	2.49004e-08	ADAM8				ENSG00000267397	24.6133	-1.60891	0.385063	-4.1783	2.93697e-05	8.80655e-05	AC090229.1
ENSG00000183929	28.884	3.06596	0.425951	7.19792	6.11379e-13	3.02114e-12	DUSP5P1				ENSG00000111788	94.2298	-1.602	0.208192	-7.69481	1.41703e-14	7.56178e-14	AC009533.1
ENSG00000263426	318.685	3.06579	0.131369	23.3373	1.85545e-120	6.14061e-119	RN7SL471P				ENSG00000171115	1394.56	-1.60106	0.0745441	-21.478	2.50159e-102	6.88896e-101	GIMAP8
ENSG00000263069	28.0423	3.06087	0.446995	6.84767	7.50624e-12	3.51015e-11	RNF213-AS1				ENSG00000092853	1926.01	-1.60021	0.0682901	-23.4325	1.99594e-121	6.66489e-120	CLSPN
ENSG00000164342	708.714	3.05791	0.0993482	30.7797	4.89899e-208	2.98571e-206	TLR3				ENSG00000138658	448.303	-1.59807	0.168316	-9.49447	2.21344e-21	1.53095e-20	ZGRF1
ENSG00000183691	924.129	3.04959	0.0834163	36.5587	1.29649e-292	1.28531e-290	NOG				ENSG00000106351	608.135	-1.59768	0.113075	-14.1295	2.50083e-45	3.18399e-44	AGFG2
ENSG00000184160	24.6163	3.0414	0.47363	6.42145	1.3498e-10	5.91524e-10	ADRA2C				ENSG00000231767	28.4828	-1.59537	0.384962	-4.14424	3.40947e-05	0.000101456	RPS27AP5
ENSG00000167034	604.557	3.03905	0.0988209	30.7531	1.11215e-207	6.75955e-206	NKX3-1				ENSG00000166924	77.5167	-1.59396	0.292891	-5.44216	5.26385e-08	1.97304e-07	NYAP1
ENSG00000232124	7.47674	3.03062	0.787654	3.84765	0.000119256	0.000334943	AP001057.1				ENSG00000135451	694.374	-1.58915	0.0793974	-20.0151	4.06912e-89	9.61502e-88	TROAP
ENSG00000144355	27.77	3.02951	0.463308	6.53887	6.19844e-11	2.77246e-10	DLX1				ENSG00000260461	32.7785	-1.58774	0.357076	-4.44651	8.72779e-06	2.75247e-05	AL133355.1
ENSG00000130303	6371.57	3.01776	0.0531354	56.7939	0	0	BST2				ENSG00000111077	1734.09	-1.58521	0.0723875	-21.899	2.65812e-106	7.65059e-105	TNS2
ENSG00000204851	16.7998	3.01377	0.563722	5.3462	8.98188e-08	3.30829e-07	PNMA8B				ENSG00000073111	2577.41	-1.58485	0.0486909	-32.5492	2.14677e-232	1.49643e-230	MCM2
ENSG00000158373	87.0511	3.00589	0.268344	11.2016	4.00268e-29	3.45259e-28	H2BC5				ENSG00000267500	24.1671	-1.58428	0.418579	-3.7849	0.000153771	0.000426461	ZNF887P
ENSG00000142675	12.6553	3.00492	0.638159	4.70873	2.49263e-06	8.23713e-06	CNKSR1				ENSG00000236914	31.386	-1.58352	0.319865	-4.95058	7.39919e-07	2.54937e-06	LINC01852
ENSG00000100767	460.772	3.00185	0.150503	19.9454	1.64264e-88	3.85287e-87	PAPLN				ENSG00000178695	10463.7	-1.58303	0.0283091	-55.9196	0	0	KCTD12
ENSG00000172216	1885.67	2.99317	0.0566617	52.8254	0	0	CEBPB				ENSG00000170962	841.514	-1.58076	0.075705	-20.8805	8.04927e-97	2.09507e-95	PDGFD
ENSG00000163132	306.022	2.98997	0.166786	17.9269	7.26736e-72	1.38908e-70	MSX1				ENSG00000164611	1535.25	-1.58071	0.0543153	-29.1025	3.3362e-186	1.80187e-184	PTTG1
ENSG00000166016	159.765	2.98378	0.171845	17.3632	1.56773e-67	2.85934e-66	ABTB2				ENSG00000092470	880.805	-1.57849	0.098639	-16.0027	1.22337e-57	1.89635e-56	WDR76
ENSG00000136826	1364.71	2.97384	0.0691348	43.0151	0	0	KLF4				ENSG00000068001	9935.73	-1.5766	0.0342007	-46.0983	0	0	HYAL2
ENSG00000011590	8.08921	2.96528	0.76213	3.89077	9.99248e-05	0.000282679	ZBTB32				ENSG00000231298	626.018	-1.57558	0.0759139	-20.7548	1.10983e-95	2.84551e-94	MANCR
ENSG00000144668	79.615	2.9566	0.29318	10.0846	6.46307e-24	4.81514e-23	ITGA9				ENSG00000135048	2369.24	-1.57487	0.0954489	-16.4997	3.69015e-61	6.03022e-60	CEMIP2
ENSG00000281571	68.4406	2.95579	0.290954	10.1589	3.02335e-24	2.27757e-23	AC241585.2				ENSG00000101868	984.615	-1.5744	0.0634538	-24.8117	6.698e-136	2.57596e-134	POLA1
ENSG00000138795	15.9254	2.95523	0.625361	4.72563	2.29402e-06	7.60445e-06	LEF1				ENSG00000189171	2166.11	-1.57293	0.042408	-37.0905	3.99931e-301	4.13002e-299	S100A13
ENSG00000119547	22.3225	2.94549	0.466616	6.31246	2.74642e-10	1.18426e-09	ONECUT2				ENSG00000167552	27497.4	-1.57118	0.0226262	-69.4405	0	0	TUBA1A
ENSG00000170961	30.3623	2.93143	0.396214	7.39862	1.37606e-13	7.00623e-13	HAS2				ENSG00000140451	214.987	-1.56977	0.153139	-10.2506	1.1758e-24	8.98505e-24	PIF1
ENSG00000091106	19.36	2.92968	0.476535	6.14789	7.85202e-10	3.30529e-09	NLRC4				ENSG00000091490	4296.28	-1.56908	0.0410558	-38.2182	0	0	SEL1L3
ENSG00000248610	14.4699	2.92766	0.592317	4.94272	7.70397e-07	2.6507e-06	HSPA8P4				ENSG00000134243	1182.84	-1.56901	0.0585407	-26.8021	3.05785e-158	1.37795e-156	SORT1
ENSG00000154319	45.1575	2.91772	0.377651	7.72595	1.11022e-14	5.96591e-14	FAM167A				ENSG00000272914	22.4686	-1.56835	0.382233	-4.10313	4.07597e-05	0.000120056	AL359532.1
ENSG00000277117	1091.68	2.91577	0.0728054	40.0488	0	0	FP565260.3				ENSG00000267886	21.4247	-1.56812	0.436754	-3.5904	0.000330176	0.000886057	AC074135.1
ENSG00000005513	67.6037	2.90002	0.282403	10.2691	9.71319e-25	7.43267e-24	SOX8				ENSG00000146918	2657.44	-1.56787	0.0468337	-33.4774	1.02774e-245	7.77113e-244	NCAPG2
ENSG00000136167	320.076	2.89193	0.189778	15.2385	1.96301e-52	2.82678e-51	LCP1				ENSG00000106780	1791.59	-1.56391	0.0546088	-28.6385	2.22997e-180	1.16764e-178	MEGF9
ENSG00000205795	19.8933	2.89181	0.46638	6.20055	5.62678e-10	2.38478e-09	CYS1				ENSG00000214826	69.9949	-1.55877	0.219034	-7.11656	1.10653e-12	5.40448e-12	DDX12P
ENSG00000197142	468.463	2.88788	0.119667	24.1326	1.1372e-128	4.09136e-127	ACSL5				ENSG00000241717	58.0336	-1.55874	0.271252	-5.74646	9.11316e-09	3.58073e-08	VWFP1
ENSG00000165949	10274.2	2.87971	0.054735	52.6119	0	0	IFI27				ENSG00000281501	43.5732	-1.55854	0.37095	-4.20148	2.65176e-05	7.97496e-05	SEPSECS-AS1
ENSG00000223804	165.89	2.87427	0.236359	12.1606	5.03871e-34	4.90587e-33	AC244669.1				ENSG00000261604	31.9384	-1.5552	0.345371	-4.50297	6.70115e-06	2.13873e-05	AC114947.2
ENSG00000166750	17931.4	2.86667	0.0430885	66.5298	0	0	SLFN5				ENSG00000272734	87.5849	-1.55432	0.267136	-5.81847	5.93897e-09	2.35972e-08	ADIRF-AS1
ENSG00000185215	3626.02	2.86418	0.0530309	54.0096	0	0	TNFAIP2				ENSG00000091986	736.44	-1.55228	0.113162	-13.7173	8.00151e-43	9.72122e-42	CCDC80
ENSG00000041982	43.0271	2.86325	0.506336	5.65485	1.5598e-08	6.05621e-08	TNC				ENSG00000169851	478.126	-1.55042	0.103223	-15.0201	5.41888e-51	7.62129e-50	PCDH7
ENSG00000152784	185.724	2.86287	0.307385	9.31363	1.23542e-20	8.34309e-20	PRDM8				ENSG00000100003	890.923	-1.54921	0.130213	-11.8975	1.21938e-32	1.15058e-31	SEC14L2
ENSG00000188710	9.32366	2.86019	0.730616	3.91477	9.04919e-05	0.000257168	QRFP				ENSG00000076003	2387.22	-1.54815	0.0528097	-29.3156	6.56841e-189	3.65374e-187	MCM6
ENSG00000162777	25.6534	2.84949	0.523323	5.44498	5.18098e-08	1.94328e-07	DENND2D				ENSG00000071575	466.513	-1.54684	0.104216	-14.8425	7.77476e-50	1.07118e-48	TRIB2
ENSG00000267296	15.9675	2.84047	0.555544	5.11295	3.17159e-07	1.12401e-06	CEBPA-DT				ENSG00000106804	78.0569	-1.54652	0.258384	-5.98534	2.15938e-09	8.86892e-09	C5
ENSG00000182050	36.272	2.83841	0.758875	3.74028	0.000183814	0.000505816	MGAT4C				ENSG00000161653	372.646	-1.54543	0.122354	-12.6308	1.4281e-36	1.48509e-35	NAGS
ENSG00000177409	6684.33	2.82364	0.0510698	55.2899	0	0	SAMD9L				ENSG00000164087	390.587	-1.54407	0.0949587	-16.2604	1.88455e-59	2.99835e-58	POC1A
ENSG00000178685	2108.63	2.82337	0.17509	16.1253	1.6951e-58	2.6665e-57	PARP10				ENSG00000081189	2522.17	-1.54275	0.0621331	-24.8298	4.27309e-136	1.65192e-134	MEF2C
ENSG00000182870	12.0058	2.82168	0.686025	4.11308	3.90418e-05	0.00011524	GALNT9				ENSG00000175832	634.855	-1.54038	0.109631	-14.0507	7.63273e-45	9.6081e-44	ETV4
ENSG00000101210	379.063	2.8194	0.138505	20.3559	4.11268e-92	1.00921e-90	EEF1A2				ENSG00000081923	4655.56	-1.53848	0.0363332	-42.3436	0	0	ATP8B1
ENSG00000112139	101.731	2.81796	0.263711	10.6858	1.18651e-26	9.57885e-26	MDGA1				ENSG00000227354	21.0527	-1.5368	0.414565	-3.70703	0.000209707	0.00057487	RBM26-AS1
ENSG00000178623	16.424	2.81644	0.633622	4.44498	8.7899e-06	2.77127e-05	GPR35				ENSG00000111110	219.355	-1.53487	0.152296	-10.0782	6.89601e-24	5.13598e-23	PPM1H
ENSG00000168874	1630.96	2.80751	0.0713089	39.3711	0	0	ATOH8				ENSG00000123473	1533.09	-1.5336	0.0630398	-24.3275	1.00443e-130	3.68498e-129	STIL
ENSG00000184261	16.3251	2.8053	0.749792	3.74144	0.00018297	0.00050362	KCNK12				ENSG00000170915	516.526	-1.5312	0.111504	-13.7322	6.51205e-43	7.91596e-42	PAQR8
ENSG00000008517	8045.82	2.79842	0.0343293	81.5171	0	0	IL32				ENSG00000279822	32.7468	-1.52982	0.377613	-4.0513	5.09341e-05	0.000148224	AC016397.2
ENSG00000177679	107.421	2.79469	0.231817	12.0556	1.81162e-33	1.74332e-32	SRRM3				ENSG00000151876	119.844	-1.52956	0.192283	-7.95473	1.79518e-15	9.96598e-15	FBXO4
ENSG00000100342	2740.35	2.79316	0.0577419	48.3731	0	0	APOL1				ENSG00000165244	919.611	-1.5289	0.0690701	-22.1355	1.44017e-108	4.24925e-107	ZNF367
ENSG00000115415	13862.9	2.79139	0.0314407	88.7826	0	0	STAT1				ENSG00000137872	811.868	-1.52879	0.115417	-13.2458	4.77324e-40	5.43502e-39	SEMA6D
ENSG00000119714	122.639	2.79095	0.206819	13.4947	1.6815e-41	1.98348e-40	GPR68				ENSG00000143554	564.676	-1.5277	0.16253	-9.3995	5.4822e-21	3.7488e-20	SLC27A3
ENSG00000185304	28.9613	2.78778	0.470612	5.92375	3.14691e-09	1.28046e-08	RGPD2				ENSG00000273749	6019.41	-1.52647	0.0633205	-24.1071	2.10765e-128	7.54627e-127	CYFIP1
ENSG00000163975	176.721	2.78662	0.320025	8.7075	3.10646e-18	1.91734e-17	MELTF				ENSG00000149823	1342.59	-1.52595	0.0947338	-16.1078	2.24902e-58	3.53038e-57	VPS51
ENSG00000130813	2448.37	2.78449	0.0559919	49.7302	0	0	SHFL				ENSG00000162073	823.617	-1.52255	0.0692719	-21.9793	4.54853e-107	1.32109e-105	PAQR4
ENSG00000266714	161.461	2.7827	0.284626	9.77669	1.41775e-22	1.01883e-21	MYO15B				ENSG00000284693	48.1629	-1.52215	0.352945	-4.31272	1.61262e-05	4.94651e-05	LINC02606
ENSG00000170577	13.119	2.78254	0.602695	4.61683	3.8964e-06	1.26622e-05	SIX2				ENSG00000198056	392.198	-1.52148	0.0990729	-15.3572	3.16888e-53	4.61692e-52	PRIM1
ENSG00000125347	2168.17	2.77631	0.0681656	40.7288	0	0	IRF1				ENSG00000279696	35.3881	-1.52067	0.346762	-4.38535	1.15799e-05	3.60807e-05	AP001273.1
ENSG00000140853	1067.86	2.7719	0.109609	25.289	4.21719e-141	1.69188e-139	NLRC5				ENSG00000214391	26.5305	-1.52054	0.392184	-3.8771	0.00010571	0.000298478	TUBAP2
ENSG00000163235	101.618	2.76834	0.235917	11.7344	8.49353e-32	7.87434e-31	TGFA				ENSG00000105472	229.211	-1.52042	0.13528	-11.239	2.62348e-29	2.27879e-28	CLEC11A
ENSG00000188916	20.7342	2.76628	0.504795	5.48001	4.25295e-08	1.60518e-07	INSYN2A				ENSG00000147576	37.0665	-1.52017	0.384771	-3.95084	7.78758e-05	0.000222762	ADHFE1
ENSG00000139209	27.9997	2.76603	0.478848	5.77642	7.63084e-09	3.01223e-08	SLC38A4				ENSG00000091428	251.951	-1.51935	0.192675	-7.88556	3.13121e-15	1.7182e-14	RAPGEF4
ENSG00000183831	22.1969	2.76388	0.487178	5.67323	1.40128e-08	5.45497e-08	ANKRD45				ENSG00000181019	5314.46	-1.51884	0.0415947	-36.5151	6.38955e-292	6.30643e-290	NQO1
ENSG00000141668	525.204	2.76143	0.120129	22.9872	6.25649e-117	1.99083e-115	CBLN2				ENSG00000103145	505.505	-1.51739	0.112008	-13.5472	8.23102e-42	9.80252e-41	HCFC1R1
ENSG00000116663	324.929	2.75976	0.135983	20.2949	1.42659e-91	3.48156e-90	FBXO6				ENSG00000213366	75.5551	-1.5163	0.258052	-5.87594	4.2045e-09	1.69257e-08	GSTM2
ENSG00000010818	1203.38	2.75826	0.086796	31.7787	1.27643e-221	8.39886e-220	HIVEP2				ENSG00000250397	29.4758	-1.51529	0.348166	-4.3522	1.34777e-05	4.16794e-05	AP006623.1
ENSG00000128604	135.035	2.75776	0.223871	12.3185	7.2006e-35	7.16399e-34	IRF5				ENSG00000149503	1429.99	-1.51448	0.190821	-7.93664	2.07724e-15	1.14946e-14	INCENP
ENSG00000120149	20.501	2.74669	0.57033	4.81597	1.46487e-06	4.93215e-06	MSX2				ENSG00000172731	557.178	-1.51422	0.0831781	-18.2046	4.74541e-74	9.3015e-73	LRRC20
ENSG00000174939	70.9131	2.74628	0.25725	10.6755	1.3253e-26	1.06915e-25	ASPHD1				ENSG00000176438	2380.5	-1.51334	0.0566671	-26.7058	4.02561e-157	1.79591e-155	SYNE3
ENSG00000160932	4573.4	2.74245	0.052933	51.8099	0	0	LY6E				ENSG00000148926	747.712	-1.5126	0.0803366	-18.8283	4.42604e-79	9.21823e-78	ADM
ENSG00000235609	187.634	2.73746	0.185998	14.7177	4.96515e-49	6.72859e-48	AF127577.4				ENSG00000164283	51978.5	-1.51241	0.0400526	-37.7605	0	0	ESM1
ENSG00000155961	22.5488	2.73732	0.430536	6.35794	2.04483e-10	8.86187e-10	RAB39B				ENSG00000138030	98.1004	-1.51148	0.242321	-6.23752	4.44562e-10	1.8957e-09	KHK
ENSG00000261594	10.0503	2.7372	0.756987	3.61592	0.000299287	0.000806269	TPBGL				ENSG00000138190	3171.06	-1.51088	0.144092	-10.4856	1.00654e-25	7.94759e-25	EXOC6
ENSG00000055332	15490.6	2.73581	0.0357277	76.5741	0	0	EIF2AK2				ENSG00000143515	4715.1	-1.51001	0.134064	-11.2633	1.9912e-29	1.73431e-28	ATP8B2
ENSG00000168685	1327.18	2.73193	0.107066	25.5162	1.30284e-143	5.27426e-142	IL7R				ENSG00000149929	347.547	-1.5092	0.131313	-11.4931	1.42825e-30	1.28982e-29	HIRIP3
ENSG00000171246	345.375	2.725	0.21485	12.6833	7.32116e-37	7.68498e-36	NPTX1				ENSG00000064309	130.628	-1.50663	0.245057	-6.14806	7.84358e-10	3.3036e-09	CDON
ENSG00000221883	63.1559	2.71747	0.281114	9.66682	4.17136e-22	2.95761e-21	ARIH2OS				ENSG00000197299	741.602	-1.50661	0.103226	-14.5953	3.00772e-48	4.01257e-47	BLM
ENSG00000116132	174.74	2.71683	0.294885	9.21319	3.16564e-20	2.10408e-19	PRRX1				ENSG00000197275	361.934	-1.5063	0.118547	-12.7064	5.44675e-37	5.74174e-36	RAD54B
ENSG00000170689	346.138	2.71474	0.125738	21.5904	2.21113e-103	6.1269e-102	HOXB9				ENSG00000188486	3228.8	-1.50574	0.0536379	-28.0723	2.13579e-173	1.0803e-171	H2AX
ENSG00000171223	2346.88	2.70943	0.0531868	50.9418	0	0	JUNB				ENSG00000167513	730.209	-1.50292	0.12766	-11.7728	5.39031e-32	5.0182e-31	CDT1
ENSG00000011347	19.949	2.70488	0.484959	5.57755	2.43935e-08	9.32994e-08	SYT7				ENSG00000214223	115.853	-1.50218	0.1711	-8.77954	1.64142e-18	1.02502e-17	HNRNPA1P10
ENSG00000173821	15790.4	2.69167	0.071734	37.523	0	0	RNF213				ENSG00000136982	177.785	-1.50212	0.150256	-9.9971	1.56928e-23	1.1587e-22	DSCC1
ENSG00000235385	113.427	2.68467	0.201727	13.3084	2.06886e-40	2.38614e-39	LINC02154				ENSG00000131153	685.684	-1.50063	0.0903967	-16.6005	6.91642e-62	1.14364e-60	GINS2
ENSG00000115041	62.9774	2.67587	0.292944	9.13441	6.57661e-20	4.3312e-19	KCNIP3				ENSG00000204161	34.2469	-1.50004	0.378013	-3.96824	7.24057e-05	0.000207808	TMEM273
ENSG00000273802	93.2231	2.67316	0.249765	10.7027	9.88416e-27	8.00276e-26	H2BC8				ENSG00000269983	55.1693	-1.49444	0.319589	-4.67613	2.92345e-06	9.61096e-06	AC146944.2
ENSG00000282988	60.1424	2.67069	0.286555	9.32001	1.16333e-20	7.86581e-20	AL031777.2				ENSG00000069122	1951.24	-1.49125	0.0542136	-27.5069	1.45048e-166	7.0183e-165	ADGRF5
ENSG00000269481	7.86077	2.66972	0.731329	3.6505	0.000261728	0.000709368	AC010319.4				ENSG00000122986	54.0536	-1.48997	0.264707	-5.62876	1.81505e-08	7.01186e-08	HVCN1
ENSG00000225465	9.61399	2.66565	0.717096	3.71729	0.000201372	0.000552363	RFPL1S				ENSG00000097046	578.341	-1.48855	0.0814913	-18.2664	1.53276e-74	3.02831e-73	CDC7
ENSG00000172361	20.8049	2.65215	0.521348	5.0871	3.63574e-07	1.28321e-06	CFAP53				ENSG00000101695	95.2986	-1.48452	0.235645	-6.29982	2.97998e-10	1.28175e-09	RNF125
ENSG00000142178	387.751	2.64676	0.164262	16.113	2.06604e-58	3.24543e-57	SIK1				ENSG00000134824	26013.8	-1.48422	0.0362355	-40.9604	0	0	FADS2
ENSG00000109956	11.2079	2.64455	0.691499	3.82438	0.000131103	0.000366327	B3GAT1				ENSG00000136111	7294.01	-1.48238	0.0329698	-44.9618	0	0	TBC1D4
ENSG00000280649	37.5041	2.64196	0.399124	6.6194	3.60662e-11	1.63515e-10	AC245100.6				ENSG00000171408	2160.78	-1.48083	0.0568042	-26.069	8.19657e-150	3.46274e-148	PDE7B
ENSG00000181085	12.3288	2.64031	0.680065	3.88244	0.000103413	0.000292323	MAPK15				ENSG00000143416	81.951	-1.48053	0.231781	-6.38762	1.68484e-10	7.34883e-10	SELENBP1
ENSG00000282851	162.498	2.63917	0.170692	15.4616	6.30104e-54	9.28342e-53	BISPR				ENSG00000145990	2008.23	-1.48037	0.0613913	-24.1136	1.79881e-128	6.45083e-127	GFOD1
ENSG00000225978	8.81181	2.6364	0.734397	3.58989	0.000330817	0.000887563	HAR1A				ENSG00000166575	1069.52	-1.47873	0.140324	-10.5379	5.77558e-26	4.5896e-25	TMEM135
ENSG00000186088	296.006	2.63113	0.153844	17.1026	1.41882e-65	2.52177e-64	GSAP				ENSG00000123219	829.943	-1.47848	0.102117	-14.4784	1.6589e-47	2.1831e-46	CENPK
ENSG00000166455	25.7112	2.6296	0.635277	4.13931	3.48358e-05	0.000103523	C16orf46				ENSG00000255152	63.8197	-1.47784	0.324125	-4.55948	5.12802e-06	1.65417e-05	MSH5-SAPCD1
ENSG00000274020	51.2525	2.62356	0.323883	8.10034	5.48046e-16	3.10666e-15	LINC01138				ENSG00000166845	1222.93	-1.47687	0.0637124	-23.1803	7.19996e-119	2.34456e-117	C18orf54
ENSG00000198771	17.8596	2.61972	0.538735	4.86272	1.15783e-06	3.93339e-06	RCSD1				ENSG00000148180	4693.28	-1.47682	0.0362062	-40.7893	0	0	GSN
ENSG00000019549	189.637	2.61385	0.160481	16.2876	1.20864e-59	1.92985e-58	SNAI2				ENSG00000086205	65.0488	-1.47617	0.304199	-4.85265	1.21822e-06	4.1291e-06	FOLH1
ENSG00000107968	195.809	2.60418	0.172981	15.0547	3.21711e-51	4.53322e-50	MAP3K8				ENSG00000126246	48.9095	-1.47588	0.37147	-3.97306	7.09539e-05	0.000203877	IGFLR1
ENSG00000233930	15.3806	2.5805	0.685321	3.76538	0.000166295	0.000459423	KRTAP5-AS1				ENSG00000179403	106.191	-1.4757	0.207357	-7.11672	1.10525e-12	5.40059e-12	VWA1
ENSG00000164093	18.5643	2.57362	0.502294	5.12373	2.99556e-07	1.06451e-06	PITX2				ENSG00000143341	426.993	-1.47485	0.355196	-4.15223	3.29255e-05	9.81735e-05	HMCN1
ENSG00000155629	84.1043	2.57197	0.316832	8.11778	4.74771e-16	2.69884e-15	PIK3AP1				ENSG00000186193	1028.92	-1.47473	0.0784451	-18.7995	7.61705e-79	1.58199e-77	SAPCD2
ENSG00000225963	12.9933	2.56991	0.666463	3.85603	0.000115241	0.000324198	AC009950.1				ENSG00000279207	247.492	-1.47449	0.135666	-10.8685	1.62792e-27	1.34192e-26	AC015813.6
ENSG00000205413	4835.95	2.55565	0.054434	46.9496	0	0	SAMD9				ENSG00000144554	868.569	-1.47291	0.147678	-9.97376	1.98558e-23	1.46221e-22	FANCD2
ENSG00000167994	482.813	2.55032	0.0957662	26.6306	2.99974e-156	1.33291e-154	RAB3IL1				ENSG00000123815	232.546	-1.47084	0.214773	-6.84833	7.47145e-12	3.49461e-11	COQ8B
ENSG00000143333	19.1506	2.54767	0.50861	5.00909	5.46873e-07	1.90186e-06	RGS16				ENSG00000185630	340.259	-1.46899	0.152275	-9.64695	5.06393e-22	3.58363e-21	PBX1
ENSG00000178773	988.087	2.54565	0.107537	23.6722	6.97758e-124	2.37621e-122	CPNE7				ENSG00000138185	262.053	-1.46817	0.153116	-9.58862	8.92716e-22	6.24621e-21	ENTPD1
ENSG00000181634	649.12	2.54065	0.0869642	29.215	1.25226e-187	6.86315e-186	TNFSF15				ENSG00000107821	42.6399	-1.46744	0.324097	-4.52778	5.96057e-06	1.91002e-05	KAZALD1
ENSG00000230183	23.9875	2.54041	0.458041	5.54624	2.91884e-08	1.11124e-07	CNOT6LP1				ENSG00000174501	324.171	-1.46628	0.131231	-11.1733	5.50847e-29	4.73495e-28	ANKRD36C
ENSG00000251141	98.8007	2.53863	0.349336	7.26701	3.67533e-13	1.83487e-12	MRPS30-DT				ENSG00000136630	696.465	-1.46611	0.147385	-9.94751	2.58578e-23	1.8967e-22	HLX
ENSG00000156206	22.0603	2.53632	0.531377	4.77311	1.81405e-06	6.06205e-06	CFAP161				ENSG00000168916	955.727	-1.46187	0.0745073	-19.6205	1.03362e-85	2.33124e-84	ZNF608
ENSG00000197536	119.634	2.53431	0.191205	13.2545	4.25205e-40	4.85147e-39	IRF1-AS1				ENSG00000182054	2481.81	-1.46084	0.0525364	-27.8062	3.65092e-170	1.8178e-168	IDH2
ENSG00000156966	118.364	2.52951	0.283839	8.91176	5.0227e-19	3.19192e-18	B3GNT7				ENSG00000221866	1190.6	-1.46049	0.0995665	-14.6685	1.02598e-48	1.3803e-47	PLXNA4
ENSG00000180815	15.3103	2.52753	0.560978	4.50558	6.61925e-06	2.1141e-05	MAP3K15				ENSG00000169908	23227.1	-1.46032	0.0379173	-38.5133	0	0	TM4SF1
ENSG00000113645	87.0996	2.52607	0.243265	10.384	2.93181e-25	2.28741e-24	WWC1				ENSG00000127533	35.175	-1.45995	0.374897	-3.89426	9.85e-05	0.000278825	F2RL3
ENSG00000101680	97.5626	2.51512	0.41443	6.06886	1.28821e-09	5.35198e-09	LAMA1				ENSG00000188229	14024.2	-1.4592	0.0292226	-49.9338	0	0	TUBB4B
ENSG00000126460	82.0106	2.5133	0.357096	7.03817	1.94781e-12	9.39412e-12	PRRG2				ENSG00000228716	3874.73	-1.45604	0.0359881	-40.4589	0	0	DHFR
ENSG00000077150	2049.82	2.51314	0.0616389	40.772	0	0	NFKB2				ENSG00000082458	156.49	-1.4554	0.247652	-5.8768	4.18275e-09	1.68473e-08	DLG3
ENSG00000229656	134.663	2.51245	0.204125	12.3084	8.16318e-35	8.11082e-34	ITGB1-DT				ENSG00000285943	46.2116	-1.4544	0.331304	-4.38994	1.13384e-05	3.53627e-05	AC112128.1
ENSG00000225968	139.013	2.49954	0.17632	14.1762	1.28709e-45	1.6481e-44	ELFN1				ENSG00000271936	43.7067	-1.45406	0.280134	-5.19059	2.09625e-07	7.52234e-07	AC012073.1
ENSG00000127578	9.37878	2.49744	0.665892	3.75052	0.00017647	0.000486563	WFIKKN1				ENSG00000111445	718.575	-1.45358	0.0763413	-19.0405	7.87338e-81	1.679e-79	RFC5
ENSG00000188573	64.2562	2.49243	0.284734	8.75354	2.06763e-18	1.28505e-17	FBLL1				ENSG00000231389	87.3541	-1.45316	0.256065	-5.67499	1.38697e-08	5.40207e-08	HLA-DPA1
ENSG00000196358	15.0866	2.48896	0.576394	4.31815	1.57343e-05	4.8323e-05	NTNG2				ENSG00000001461	1164.1	-1.45022	0.0825818	-17.561	4.90112e-69	9.0952e-68	NIPAL3
ENSG00000100167	75.371	2.48021	0.243636	10.18	2.43561e-24	1.83978e-23	SEPTIN3				ENSG00000242114	564.794	-1.44994	0.082889	-17.4925	1.6338e-68	3.01935e-67	MTFP1
ENSG00000267387	39.013	2.47143	0.350922	7.04267	1.88592e-12	9.09955e-12	AC020931.1				ENSG00000129422	6061.53	-1.44946	0.0485584	-29.8498	8.82466e-196	5.08638e-194	MTUS1
ENSG00000083454	32.4793	2.46965	0.424211	5.82174	5.82385e-09	2.31646e-08	P2RX5				ENSG00000117586	9939.96	-1.44812	0.0466253	-31.0586	8.72101e-212	5.40363e-210	TNFSF4
ENSG00000196208	30.646	2.46663	0.441257	5.59002	2.27049e-08	8.71397e-08	GREB1				ENSG00000071539	1637.3	-1.44773	0.0736519	-19.6563	5.10142e-86	1.15878e-84	TRIP13
ENSG00000156463	52.6036	2.46376	0.305823	8.05616	7.87259e-16	4.43561e-15	SH3RF2				ENSG00000267052	34.6669	-1.44509	0.334273	-4.32308	1.53862e-05	4.73061e-05	AC005050.1
ENSG00000155158	888.398	2.46051	0.0829947	29.6467	3.7461e-193	2.13164e-191	TTC39B				ENSG00000141449	120.918	-1.44337	0.262213	-5.50459	3.70029e-08	1.40133e-07	GREB1L
ENSG00000135549	19.0784	2.45743	0.596097	4.12253	3.7473e-05	0.000110844	PKIB				ENSG00000132429	47.818	-1.44287	0.273657	-5.27254	1.34545e-07	4.89586e-07	POPDC3
ENSG00000204525	5106.51	2.45532	0.0393615	62.3788	0	0	HLA-C				ENSG00000122483	387.108	-1.44266	0.118646	-12.1594	5.11265e-34	4.97569e-33	CCDC18
ENSG00000133124	23.4427	2.44836	0.468526	5.22566	1.73535e-07	6.26356e-07	IRS4				ENSG00000135951	56.4945	-1.44137	0.392299	-3.67416	0.000238634	0.00065049	TSGA10
ENSG00000179862	257.292	2.44736	0.136783	17.8923	1.35415e-71	2.57507e-70	CITED4				ENSG00000064989	17369.4	-1.44122	0.0418781	-34.4145	1.52957e-259	1.24068e-257	CALCRL
ENSG00000077063	49.0624	2.44191	0.344935	7.07933	1.44854e-12	7.03334e-12	CTTNBP2				ENSG00000155657	191.236	-1.44	0.304972	-4.72174	2.33836e-06	7.74454e-06	TTN
ENSG00000273604	472.244	2.44081	0.10407	23.4536	1.21481e-121	4.06871e-120	EPOP				ENSG00000175567	191.041	-1.43954	0.214092	-6.72395	1.76867e-11	8.13945e-11	UCP2
ENSG00000138061	14.8802	2.43898	0.676415	3.60575	0.000311251	0.000837285	CYP1B1				ENSG00000094804	1793.22	-1.43702	0.0612422	-23.4645	9.3951e-122	3.15138e-120	CDC6
ENSG00000080224	12.1774	2.43737	0.630394	3.86643	0.000110441	0.000311206	EPHA6				ENSG00000168393	1790.22	-1.4351	0.0502911	-28.5359	4.19852e-179	2.18303e-177	DTYMK
ENSG00000227908	24.8416	2.43621	0.515096	4.72962	2.24936e-06	7.46313e-06	FLJ31104				ENSG00000100749	909.019	-1.43502	0.0929225	-15.4431	8.39057e-54	1.23456e-52	VRK1
ENSG00000177283	1190.64	2.43595	0.0723642	33.6624	2.05376e-248	1.57427e-246	FZD8				ENSG00000145358	727.279	-1.43488	0.0681945	-21.0409	2.76837e-98	7.34259e-97	DDIT4L
ENSG00000126778	128.298	2.43073	0.245433	9.90387	4.00466e-23	2.92783e-22	SIX1				ENSG00000152601	19181.5	-1.43338	0.0383142	-37.4113	2.56082e-306	2.74623e-304	MBNL1
ENSG00000226864	38.8237	2.42931	0.421306	5.76614	8.11086e-09	3.19818e-08	ATE1-AS1				ENSG00000113810	6784.69	-1.42986	0.0584218	-24.4748	2.74346e-132	1.02505e-130	SMC4
ENSG00000141497	15.6735	2.42672	0.608375	3.98885	6.63942e-05	0.000191243	ZMYND15				ENSG00000149292	82.6419	-1.42952	0.296007	-4.82934	1.36989e-06	4.62422e-06	TTC12
ENSG00000238000	25.111	2.42278	0.404169	5.99448	2.04138e-09	8.3982e-09	PSME2P1				ENSG00000163507	1614.48	-1.42669	0.0632274	-22.5644	9.68721e-113	2.96004e-111	CIP2A
ENSG00000204176	42.6601	2.42221	0.55196	4.38838	1.14196e-05	3.56059e-05	SYT15				ENSG00000184445	1292.58	-1.42622	0.0963074	-14.809	1.28137e-49	1.75567e-48	KNTC1
ENSG00000105559	530.238	2.41747	0.113926	21.2197	6.27833e-100	1.68728e-98	PLEKHA4				ENSG00000159860	57.0471	-1.42575	0.255333	-5.58387	2.35223e-08	9.01063e-08	TCAF2P1
ENSG00000172986	16.485	2.4155	0.628818	3.84133	0.000122369	0.000343323	GXYLT2				ENSG00000184992	1181.87	-1.42472	0.0578221	-24.6398	4.73675e-134	1.79996e-132	BRI3BP
ENSG00000142173	215.353	2.41081	0.240592	10.0203	1.24106e-23	9.1818e-23	COL6A2				ENSG00000139734	1851.23	-1.42394	0.0595468	-23.9129	2.24654e-126	7.84213e-125	DIAPH3
ENSG00000178568	11.9093	2.41069	0.642006	3.75494	0.000173386	0.000478481	ERBB4				ENSG00000132967	1157.33	-1.42305	0.0843824	-16.8643	8.23833e-64	1.41903e-62	HMGB1P5
ENSG00000173626	12.7912	2.4086	0.586288	4.10823	3.98708e-05	0.0001175	TRAPPC3L				ENSG00000132423	151.662	-1.41929	0.145133	-9.77919	1.38311e-22	9.94575e-22	COQ3
ENSG00000100906	2953.19	2.40728	0.049392	48.7383	0	0	NFKBIA				ENSG00000154146	840.98	-1.41751	0.0692502	-20.4693	4.04005e-93	1.00465e-91	NRGN
ENSG00000152503	338.518	2.40694	0.172669	13.9397	3.63574e-44	4.4955e-43	TRIM36				ENSG00000143772	1634.85	-1.41649	0.062728	-22.5814	6.59917e-113	2.02477e-111	ITPKB
ENSG00000131979	1685.89	2.40401	0.063025	38.1437	0	0	GCH1				ENSG00000173890	99.1143	-1.41526	0.200142	-7.07128	1.53507e-12	7.44051e-12	GPR160
ENSG00000113504	8181.04	2.40303	0.0627609	38.2886	0	0	SLC12A7				ENSG00000122378	9180.04	-1.41287	0.0307472	-45.9513	0	0	PRXL2A
ENSG00000180440	26.0968	2.40215	0.420259	5.71587	1.09141e-08	4.27556e-08	SERTM1				ENSG00000267152	27.8305	-1.41236	0.346961	-4.07066	4.68801e-05	0.00013716	AC093227.1
ENSG00000100292	10956.1	2.39904	0.0363111	66.069	0	0	HMOX1				ENSG00000138757	9881.49	-1.41091	0.0369507	-38.1836	0	0	G3BP2
ENSG00000129514	13.6213	2.39891	0.597834	4.01266	6.00372e-05	0.000173628	FOXA1				ENSG00000169083	464.963	-1.40915	0.0922927	-15.2683	1.24331e-52	1.79504e-51	AR
ENSG00000145901	10390	2.39844	0.0368948	65.0077	0	0	TNIP1				ENSG00000129007	92.4843	-1.40859	0.198781	-7.08613	1.37917e-12	6.70673e-12	CALML4
ENSG00000187017	85.065	2.3951	0.285638	8.38508	5.06913e-17	2.9795e-16	ESPN				ENSG00000230606	309.531	-1.40853	0.161981	-8.6956	3.44992e-18	2.12521e-17	AC092683.1
ENSG00000188158	25.7995	2.3899	0.524597	4.5557	5.22117e-06	1.68251e-05	NHS				ENSG00000114346	3313.12	-1.40837	0.0537356	-26.2093	2.0807e-151	8.94262e-150	ECT2
ENSG00000164136	91.0796	2.38887	0.245255	9.74034	2.02871e-22	1.45086e-21	IL15				ENSG00000101846	1196.61	-1.4075	0.0603373	-23.3272	2.35114e-120	7.76955e-119	STS
ENSG00000272196	430.096	2.38691	0.19909	11.9891	4.05326e-33	3.86872e-32	H2AC19				ENSG00000127589	38.6969	-1.40609	0.302491	-4.64837	3.34575e-06	1.09429e-05	TUBBP1
ENSG00000261324	49.0741	2.38561	0.32805	7.2721	3.53932e-13	1.76895e-12	AC010168.2				ENSG00000226363	168.385	-1.40529	0.158513	-8.86542	7.62145e-19	4.81734e-18	HAGLROS
ENSG00000171604	267.791	2.37967	0.151347	15.7233	1.04788e-55	1.57826e-54	CXXC5				ENSG00000168496	2380.79	-1.40322	0.0437906	-32.0437	2.6852e-225	1.8041e-223	FEN1
ENSG00000128298	17.9021	2.37893	0.541262	4.39515	1.10694e-05	3.45722e-05	BAIAP2L2				ENSG00000157193	2525.58	-1.40013	0.0513488	-27.2671	1.04325e-163	4.89909e-162	LRP8
ENSG00000136842	35.245	2.37715	0.409144	5.81005	6.24524e-09	2.47744e-08	TMOD1				ENSG00000128606	320.827	-1.39946	0.150853	-9.27697	1.74365e-20	1.17221e-19	LRRC17
ENSG00000115604	766.539	2.37303	0.0874208	27.1449	2.91103e-162	1.34717e-160	IL18R1				ENSG00000234664	113.731	-1.39869	0.201383	-6.94546	3.77241e-12	1.79304e-11	HMGN2P5
ENSG00000104312	2248.7	2.3683	0.0488852	48.4461	0	0	RIPK2				ENSG00000148218	933.53	-1.39776	0.0944778	-14.7946	1.58645e-49	2.16437e-48	ALAD
ENSG00000260807	109.431	2.36663	0.2517	9.40257	5.32459e-21	3.64214e-20	CEROX1				ENSG00000197496	247.309	-1.39738	0.204032	-6.84881	7.4468e-12	3.48455e-11	SLC2A10
ENSG00000268500	13.5536	2.36604	0.617639	3.83078	0.000127737	0.000357503	AC018755.2				ENSG00000083807	61.5614	-1.39674	0.282865	-4.93784	7.89909e-07	2.71407e-06	SLC27A5
ENSG00000006047	17.6988	2.35975	0.469122	5.03015	4.9009e-07	1.7124e-06	YBX2				ENSG00000149380	351.897	-1.39654	0.114701	-12.1755	4.19924e-34	4.09568e-33	P4HA3
ENSG00000228536	21.6828	2.359	0.430125	5.48445	4.14749e-08	1.56644e-07	LYPLAL1-AS1				ENSG00000184500	596.651	-1.39589	0.0874914	-15.9546	2.6459e-57	4.08438e-56	PROS1
ENSG00000159753	70.3705	2.34908	0.288713	8.13638	4.07257e-16	2.32038e-15	CARMIL2				ENSG00000240038	43.2376	-1.39389	0.350705	-3.97454	7.05167e-05	0.000202673	AMY2B
ENSG00000182752	188.754	2.34151	0.154213	15.1836	4.54078e-52	6.48857e-51	PAPPA				ENSG00000139182	1274.19	-1.39275	0.103755	-13.4235	4.40661e-41	5.14359e-40	CLSTN3
ENSG00000148200	30.944	2.34128	0.496066	4.7197	2.36192e-06	7.82025e-06	NR6A1				ENSG00000116133	20517	-1.38883	0.0273597	-50.7617	0	0	DHCR24
ENSG00000165029	1764.84	2.33797	0.0665087	35.1529	1.05059e-270	9.19001e-269	ABCA1				ENSG00000105948	369.099	-1.38601	0.1476	-9.3903	5.98323e-21	4.08766e-20	TTC26
ENSG00000002549	8555.35	2.33785	0.038631	60.5174	0	0	LAP3				ENSG00000127870	2458.3	-1.38444	0.0607906	-22.774	8.30969e-115	2.59966e-113	RNF6
ENSG00000187479	213.482	2.33612	0.168671	13.8502	1.26932e-43	1.55825e-42	C11orf96				ENSG00000166997	607.343	-1.38352	0.090131	-15.35	3.53954e-53	5.15359e-52	CNPY4
ENSG00000079385	555.831	2.33597	0.11242	20.779	6.69992e-96	1.72773e-94	CEACAM1				ENSG00000224383	2102.87	-1.38124	0.0489294	-28.2292	2.56121e-175	1.31334e-173	PRR29
ENSG00000124212	27.2904	2.32886	0.483359	4.81807	1.44952e-06	4.88266e-06	PTGIS				ENSG00000160180	42.2477	-1.38082	0.295748	-4.66889	3.02834e-06	9.94115e-06	TFF3
ENSG00000275993	754.125	2.32447	0.097917	23.7392	1.42139e-124	4.8853e-123	SIK1B				ENSG00000178343	154.846	-1.38015	0.175633	-7.85813	3.89925e-15	2.12917e-14	SHISA3
ENSG00000240429	102.593	2.31834	0.234955	9.86717	5.77687e-23	4.20421e-22	LRRFIP1P1				ENSG00000183111	328.396	-1.37782	0.127261	-10.8267	2.57326e-27	2.11104e-26	ARHGEF37
ENSG00000138696	296.591	2.31231	0.13578	17.0298	4.93719e-65	8.69898e-64	BMPR1B				ENSG00000157554	9028.71	-1.37775	0.0404642	-34.0487	4.24761e-254	3.32446e-252	ERG
ENSG00000134716	62.6449	2.30953	0.284965	8.10461	5.29163e-16	3.00344e-15	CYP2J2				ENSG00000115226	590.08	-1.37533	0.0824308	-16.6846	1.69518e-62	2.8388e-61	FNDC4
ENSG00000184922	245.533	2.30939	0.156242	14.7808	1.94777e-49	2.65244e-48	FMNL1				ENSG00000143248	45915.9	-1.37395	0.0369802	-37.1538	3.81075e-302	3.97209e-300	RGS5
ENSG00000164929	34.7664	2.30668	0.569366	4.05131	5.09318e-05	0.000148224	BAALC				ENSG00000112294	66.9632	-1.37218	0.235152	-5.83527	5.37042e-09	2.13993e-08	ALDH5A1
ENSG00000144837	55.8763	2.30448	0.256614	8.98034	2.69925e-19	1.73715e-18	PLA1A				ENSG00000198844	4233.38	-1.37215	0.0526908	-26.0415	1.67993e-149	7.08365e-148	ARHGEF15
ENSG00000224020	15.7603	2.30074	0.552569	4.16372	3.131e-05	9.35943e-05	MIR181A2HG				ENSG00000105605	57.4025	-1.37155	0.253238	-5.41606	6.09266e-08	2.27148e-07	CACNG7
ENSG00000136040	40.205	2.29565	0.432121	5.31252	1.08119e-07	3.96075e-07	PLXNC1				ENSG00000176974	778.02	-1.37128	0.09916	-13.8289	1.70537e-43	2.08896e-42	SHMT1
ENSG00000175197	1098.75	2.29409	0.0721717	31.7865	9.93393e-222	6.55581e-220	DDIT3				ENSG00000179750	205.772	-1.3696	0.156589	-8.74645	2.20165e-18	1.36665e-17	APOBEC3B
ENSG00000015568	2998.14	2.2938	0.17625	13.0144	1.0131e-38	1.11651e-37	RGPD5				ENSG00000113555	993.682	-1.36818	0.147261	-9.2908	1.53129e-20	1.03099e-19	PCDH12
ENSG00000164932	1198.15	2.29316	0.0668634	34.2962	8.95377e-258	7.18427e-256	CTHRC1				ENSG00000108106	4987.65	-1.36669	0.0630963	-21.6603	4.85539e-104	1.3589e-102	UBE2S
ENSG00000237989	21.331	2.29307	0.48516	4.72641	2.28519e-06	7.57632e-06	LINC01679				ENSG00000163638	1891.52	-1.36639	0.0629349	-21.7112	1.60747e-104	4.53303e-103	ADAMTS9
ENSG00000258791	513.873	2.29295	0.11568	19.8216	1.94001e-87	4.50769e-86	LINC00520				ENSG00000138587	113.38	-1.36499	0.202349	-6.74575	1.5224e-11	7.02643e-11	MNS1
ENSG00000165633	44.9456	2.29054	0.475617	4.81594	1.46511e-06	4.93219e-06	VSTM4				ENSG00000105270	437.919	-1.36454	0.163788	-8.33113	8.00752e-17	4.67948e-16	CLIP3
ENSG00000188015	14.4836	2.28871	0.55793	4.10214	4.09348e-05	0.00012054	S100A3				ENSG00000186105	604.347	-1.36443	0.0899799	-15.1638	6.14492e-52	8.75278e-51	LRRC70
ENSG00000101187	520.671	2.28544	0.0997017	22.9228	2.75375e-116	8.7128e-115	SLCO4A1				ENSG00000146670	1080.01	-1.36337	0.086428	-15.7746	4.65511e-56	7.04457e-55	CDCA5
ENSG00000266010	42.3744	2.28415	0.400227	5.70713	1.14895e-08	4.49622e-08	GATA6-AS1				ENSG00000128833	184.867	-1.36304	0.207919	-6.55561	5.54154e-11	2.48712e-10	MYO5C
ENSG00000168209	4419.75	2.27824	0.0385972	59.026	0	0	DDIT4				ENSG00000140367	1594.16	-1.36197	0.0593722	-22.9396	1.87318e-116	5.95201e-115	UBE2Q2
ENSG00000134215	229.207	2.27591	0.203986	11.1572	6.60612e-29	5.66319e-28	VAV3				ENSG00000074527	3579.3	-1.36162	0.0601345	-22.643	1.6362e-113	5.03407e-112	NTN4
ENSG00000272463	38.4957	2.2722	0.411273	5.52478	3.29895e-08	1.25339e-07	AL357054.4				ENSG00000144152	56.6128	-1.35756	0.321241	-4.226	2.37884e-05	7.18515e-05	FBLN7
ENSG00000188290	638.428	2.26796	0.10628	21.3395	4.87864e-101	1.33035e-99	HES4				ENSG00000167861	489.145	-1.35676	0.14845	-9.13954	6.2718e-20	4.1329e-19	HID1
ENSG00000185880	2328.2	2.26381	0.0665243	34.0299	8.05655e-254	6.28355e-252	TRIM69				ENSG00000165806	1477.21	-1.35552	0.0585632	-23.1462	1.58643e-118	5.15845e-117	CASP7
ENSG00000204264	1648.56	2.25926	0.0623014	36.2634	6.1158e-288	5.98329e-286	PSMB8				ENSG00000175643	223.474	-1.35479	0.143199	-9.46088	3.0535e-21	2.10091e-20	RMI2
ENSG00000197903	159.403	2.25849	0.188396	11.988	4.10696e-33	3.9183e-32	H2BC12				ENSG00000113368	4353.52	-1.354	0.0529958	-25.5491	5.61978e-144	2.28333e-142	LMNB1
ENSG00000184675	525.148	2.25504	0.0958183	23.5346	1.80612e-122	6.08569e-121	AMER1				ENSG00000150756	366.045	-1.3514	0.133344	-10.1347	3.87587e-24	2.91095e-23	ATPSCKMT
ENSG00000267317	93.0294	2.25424	0.229029	9.84262	7.37609e-23	5.34713e-22	AC027307.2				ENSG00000143578	156.814	-1.34999	0.182734	-7.38775	1.49335e-13	7.58956e-13	CREB3L4
ENSG00000130775	406.831	2.23984	0.160666	13.9409	3.57226e-44	4.41946e-43	THEMIS2				ENSG00000261468	160.917	-1.34902	0.162504	-8.30142	1.02873e-16	5.98507e-16	AC096921.2
ENSG00000165801	914.229	2.23699	0.0826096	27.0791	1.73649e-161	8.00293e-160	ARHGEF40				ENSG00000091651	959.233	-1.34796	0.0655865	-20.5524	7.33172e-94	1.84376e-92	ORC6
ENSG00000251136	95.4819	2.23595	0.283508	7.88671	3.1025e-15	1.70287e-14	AF117829.1				ENSG00000183208	92.7374	-1.34763	0.300458	-4.48526	7.28252e-06	2.31632e-05	GDPGP1
ENSG00000245556	186.848	2.23376	0.165865	13.4673	2.43663e-41	2.8591e-40	SCAMP1-AS1				ENSG00000189403	18004.5	-1.34695	0.0279324	-48.2218	0	0	HMGB1
ENSG00000141682	2408.24	2.22948	0.0513337	43.4312	0	0	PMAIP1				ENSG00000146410	319.262	-1.34682	0.168041	-8.01485	1.10268e-15	6.17377e-15	MTFR2
ENSG00000145365	1066.85	2.22828	0.107093	20.8071	3.73627e-96	9.66835e-95	TIFA				ENSG00000188312	277.85	-1.34574	0.230194	-5.84612	5.03164e-09	2.01103e-08	CENPP
ENSG00000267532	43.6899	2.2275	0.357521	6.23038	4.65293e-10	1.98107e-09	MIR497HG				ENSG00000137573	123.042	-1.34404	0.267534	-5.02383	5.06524e-07	1.76677e-06	SULF1
ENSG00000037965	22.8218	2.21171	0.4393	5.03462	4.78809e-07	1.67534e-06	HOXC8				ENSG00000130193	1151.37	-1.34343	0.0646851	-20.7687	8.29998e-96	2.1354e-94	THEM6
ENSG00000240057	21.4614	2.20994	0.465638	4.74605	2.07429e-06	6.90585e-06	AC078785.1				ENSG00000091409	23306.1	-1.34312	0.0340709	-39.4214	0	0	ITGA6
ENSG00000196787	77.7042	2.2096	0.240377	9.1922	3.8488e-20	2.55358e-19	H2AC11				ENSG00000064692	277.78	-1.34033	0.151522	-8.84573	9.09296e-19	5.73121e-18	SNCAIP
ENSG00000113319	1538.51	2.20866	0.0706831	31.2474	2.42453e-214	1.54519e-212	RASGRF2				ENSG00000258441	569.556	-1.33964	0.089398	-14.9851	9.18448e-51	1.28767e-49	LINC00641
ENSG00000197457	74.1577	2.20355	0.246815	8.92797	4.33914e-19	2.76382e-18	STMN3				ENSG00000101003	1272.63	-1.33776	0.0719583	-18.5907	3.81976e-77	7.7599e-76	GINS1
ENSG00000168016	1312.48	2.20026	0.0852405	25.8124	6.43735e-147	2.66404e-145	TRANK1				ENSG00000087301	390.741	-1.33774	0.104507	-12.8004	1.63058e-37	1.73529e-36	TXNDC16
ENSG00000128203	317.677	2.20019	0.116455	18.8931	1.29977e-79	2.72487e-78	ASPHD2				ENSG00000116171	3094.47	-1.33612	0.0427273	-31.271	1.15815e-214	7.40219e-213	SCP2
ENSG00000121898	17.4487	2.19945	0.49227	4.46797	7.89654e-06	2.50093e-05	CPXM2				ENSG00000259953	125.536	-1.33538	0.218646	-6.10748	1.01218e-09	4.23517e-09	AL138756.1
ENSG00000163884	79.554	2.19116	0.222159	9.86303	6.02073e-23	4.37882e-22	KLF15				ENSG00000215492	278.56	-1.33508	0.115496	-11.5595	6.60986e-31	6.0008e-30	HNRNPA1P7
ENSG00000227507	29.81	2.19081	0.406621	5.38785	7.13067e-08	2.64434e-07	LTB				ENSG00000167799	120.018	-1.33186	0.173839	-7.66145	1.8385e-14	9.76188e-14	NUDT8
ENSG00000126561	1177.4	2.18793	0.0846359	25.8511	2.36419e-147	9.83875e-146	STAT5A				ENSG00000196968	1512.17	-1.33181	0.0570628	-23.3395	1.76276e-120	5.84252e-119	FUT11
ENSG00000114270	78.8728	2.18577	0.370162	5.9049	3.52854e-09	1.42975e-08	COL7A1				ENSG00000013573	862.37	-1.32879	0.118238	-11.2383	2.64466e-29	2.2954e-28	DDX11
ENSG00000072041	231.047	2.17984	0.189223	11.52	1.04655e-30	9.46647e-30	SLC6A15				ENSG00000147408	653.647	-1.32731	0.131794	-10.0711	7.41131e-24	5.5124e-23	CSGALNACT1
ENSG00000161011	42173.1	2.17931	0.040776	53.4459	0	0	SQSTM1				ENSG00000092964	7568.63	-1.32435	0.0436685	-30.3273	5.00351e-202	2.9526e-200	DPYSL2
ENSG00000130558	11.4528	2.1713	0.596645	3.63919	0.000273502	0.000739303	OLFM1				ENSG00000186638	316.736	-1.323	0.104518	-12.6581	1.00938e-36	1.05557e-35	KIF24
ENSG00000088881	44.3851	2.17032	0.511264	4.245	2.18595e-05	6.63308e-05	EBF4				ENSG00000280434	46.7068	-1.32289	0.269099	-4.916	8.83294e-07	3.02514e-06	AL031595.3
ENSG00000182379	19.6338	2.17029	0.518143	4.1886	2.80678e-05	8.42979e-05	NXPH4				ENSG00000279117	1085.04	-1.32239	0.0635828	-20.7979	4.52121e-96	1.1686e-94	AP001972.5
ENSG00000143469	341.081	2.16976	0.163643	13.2591	3.99619e-40	4.56187e-39	SYT14				ENSG00000113790	216.856	-1.32233	0.192053	-6.88524	5.7692e-12	2.71493e-11	EHHADH
ENSG00000168961	2889.15	2.16691	0.0737136	29.3963	6.11862e-190	3.4206e-188	LGALS9				ENSG00000241399	288.999	-1.321	0.117677	-11.2256	3.05225e-29	2.63787e-28	CD302
ENSG00000164761	54.8995	2.15839	0.26689	8.08721	6.10454e-16	3.45341e-15	TNFRSF11B				ENSG00000001561	831.092	-1.31862	0.0659666	-19.9892	6.83258e-89	1.61107e-87	ENPP4
ENSG00000123240	10136.2	2.15779	0.0472787	45.6399	0	0	OPTN				ENSG00000174004	578.329	-1.3166	0.0859847	-15.312	6.35867e-53	9.21614e-52	NRROS
ENSG00000105499	1082.17	2.14757	0.106522	20.1608	2.16213e-90	5.20264e-89	PLA2G4C				ENSG00000179542	225.672	-1.3165	0.147452	-8.9283	4.32586e-19	2.75772e-18	SLITRK4
ENSG00000272512	33.3904	2.14639	0.33831	6.34445	2.2322e-10	9.65887e-10	AL645608.7				ENSG00000285867	72.3402	-1.31606	0.230906	-5.69953	1.20135e-08	4.69552e-08	BX470102.2
ENSG00000185338	46.179	2.14304	0.302898	7.07512	1.49316e-12	7.2421e-12	SOCS1				ENSG00000132436	1211.11	-1.3156	0.0568869	-23.1266	2.49855e-118	8.0772e-117	FIGNL1
ENSG00000124134	39.1272	2.14147	0.34427	6.22033	4.96114e-10	2.10827e-09	KCNS1				ENSG00000167524	77.9684	-1.31523	0.247656	-5.31071	1.092e-07	3.99837e-07	RSKR
ENSG00000143869	71.9535	2.13024	0.249367	8.54261	1.31228e-17	7.8942e-17	GDF7				ENSG00000165304	1891.04	-1.31432	0.0714542	-18.3939	1.47004e-75	2.94881e-74	MELK
ENSG00000266947	57.739	2.12803	0.285602	7.45102	9.26214e-14	4.74618e-13	AC022916.1				ENSG00000144136	9006.67	-1.31431	0.0404051	-32.5284	4.23192e-232	2.94072e-230	SLC20A1
ENSG00000101384	8522.24	2.12668	0.0330048	64.4354	0	0	JAG1				ENSG00000142661	184.939	-1.314	0.144146	-9.11571	7.8158e-20	5.1382e-19	MYOM3
ENSG00000274265	147.325	2.12484	0.187261	11.3469	7.6798e-30	6.78438e-29	AC245297.3				ENSG00000121621	735.724	-1.31317	0.107383	-12.2289	2.1797e-34	2.14281e-33	KIF18A
ENSG00000116329	31.3437	2.11778	0.335648	6.30953	2.79876e-10	1.20613e-09	OPRD1				ENSG00000164294	8088.07	-1.31269	0.0374585	-35.0439	4.82313e-269	4.12202e-267	GPX8
ENSG00000176692	4812.15	2.11689	0.0469147	45.122	0	0	FOXC2				ENSG00000105711	523.329	-1.31129	0.0998651	-13.1306	2.19977e-39	2.46946e-38	SCN1B
ENSG00000178078	388.295	2.10732	0.126499	16.6588	2.61056e-62	4.35862e-61	STAP2				ENSG00000182504	719.438	-1.31027	0.0693406	-18.8961	1.227e-79	2.57474e-78	CEP97
ENSG00000100911	4065.78	2.10527	0.0546715	38.5076	0	0	PSME2				ENSG00000168781	698.484	-1.31015	0.262799	-4.98538	6.18415e-07	2.14198e-06	PPIP5K1
ENSG00000169122	168.706	2.10329	0.198107	10.6169	2.48579e-26	1.99525e-25	FAM110B				ENSG00000131477	105.273	-1.31003	0.184887	-7.08559	1.3845e-12	6.72971e-12	RAMP2
ENSG00000171121	86.2151	2.09986	0.304868	6.88776	5.66795e-12	2.66841e-11	KCNMB3				ENSG00000102174	65.0405	-1.30975	0.234371	-5.58837	2.29212e-08	8.79246e-08	PHEX
ENSG00000171368	58.4879	2.09686	0.299956	6.99055	2.73804e-12	1.30921e-11	TPPP				ENSG00000280339	54.9047	-1.30954	0.261383	-5.01003	5.44213e-07	1.89339e-06	AP001528.2
ENSG00000137198	1595.52	2.09573	0.057285	36.5842	5.09548e-293	5.09685e-291	GMPR				ENSG00000167670	1304.8	-1.30905	0.0635634	-20.5944	3.07936e-94	7.76138e-93	CHAF1A
ENSG00000130762	59.9099	2.09458	0.265455	7.8905	3.00973e-15	1.65398e-14	ARHGEF16				ENSG00000137563	2115.23	-1.30733	0.054182	-24.1285	1.25525e-128	4.50878e-127	GGH
ENSG00000236609	22.9132	2.09017	0.411077	5.08462	3.68367e-07	1.29951e-06	ZNF853				ENSG00000204611	352.087	-1.30668	0.140648	-9.29037	1.53747e-20	1.03484e-19	ZNF616
ENSG00000163644	687.625	2.08997	0.122344	17.0827	1.9965e-65	3.53724e-64	PPM1K				ENSG00000151006	126.055	-1.3066	0.272766	-4.79019	1.66622e-06	5.58478e-06	PRSS53
ENSG00000185615	41.5274	2.0884	0.511125	4.0859	4.39071e-05	0.0001288	PDIA2				ENSG00000101000	8756.76	-1.30623	0.0310769	-42.0323	0	0	PROCR
ENSG00000141448	1981.05	2.07899	0.0586479	35.4487	3.03687e-275	2.73147e-273	GATA6				ENSG00000258232	1468.66	-1.30541	0.0961649	-13.5747	5.66011e-42	6.76967e-41	AC125611.3
ENSG00000148680	36.09	2.07776	0.337319	6.15963	7.29153e-10	3.07923e-09	HTR7				ENSG00000101945	635.374	-1.30509	0.0775433	-16.8305	1.45942e-63	2.49072e-62	SUV39H1
ENSG00000267390	18.6828	2.07126	0.514764	4.0237	5.72907e-05	0.0001659	AC036176.1				ENSG00000106853	1527.97	-1.30405	0.0599731	-21.7438	7.89918e-105	2.23887e-103	PTGR1
ENSG00000267534	85.2615	2.06877	0.279688	7.39669	1.39623e-13	7.10733e-13	S1PR2				ENSG00000147113	2105.77	-1.30248	0.0828896	-15.7135	1.2232e-55	1.83983e-54	DIPK2B
ENSG00000085831	50.7598	2.06792	0.448759	4.6081	4.06374e-06	1.31906e-05	TTC39A				ENSG00000128016	299.362	-1.30204	0.126166	-10.32	5.72041e-25	4.41674e-24	ZFP36
ENSG00000232807	96.4718	2.06543	0.293528	7.03655	1.97057e-12	9.50184e-12	AL137186.2				ENSG00000102466	56.7305	-1.29844	0.280568	-4.62788	3.69436e-06	1.20231e-05	FGF14
ENSG00000162078	11.1528	2.06276	0.574714	3.58919	0.000331704	0.000889837	ZG16B				ENSG00000176894	146.536	-1.29763	0.158156	-8.20473	2.31116e-16	1.33211e-15	PXMP2
ENSG00000255836	56.956	2.06122	0.254035	8.1139	4.90201e-16	2.78371e-15	AC131206.1				ENSG00000167553	20955.2	-1.2976	0.0258529	-50.1915	0	0	TUBA1C
ENSG00000245148	18.5904	2.05602	0.497556	4.13223	3.5926e-05	0.000106579	ARAP1-AS2				ENSG00000111678	893.587	-1.29687	0.0682167	-19.0111	1.38138e-80	2.93738e-79	C12orf57
ENSG00000205670	112.774	2.05513	0.370313	5.54972	2.86135e-08	1.08973e-07	SMIM11A				ENSG00000213139	30.8831	-1.29426	0.349542	-3.70272	0.000213297	0.000584281	CRYGS
ENSG00000013293	74.6887	2.04863	0.374384	5.47199	4.45013e-08	1.6779e-07	SLC7A14				ENSG00000163535	1434.89	-1.29333	0.0767221	-16.8573	9.2736e-64	1.59489e-62	SGO2
ENSG00000129757	56.4432	2.04732	0.274205	7.4664	8.24169e-14	4.23885e-13	CDKN1C				ENSG00000106268	226.986	-1.29187	0.163232	-7.91436	2.48531e-15	1.37255e-14	NUDT1
ENSG00000112715	1284.98	2.04253	0.0763655	26.7467	1.34712e-157	6.0339e-156	VEGFA				ENSG00000124019	1513.18	-1.29148	0.0684979	-18.8543	2.71071e-79	5.65623e-78	FAM124B
ENSG00000130940	259.805	2.04206	0.163796	12.4671	1.12859e-35	1.14898e-34	CASZ1				ENSG00000139178	410.909	-1.29059	0.111138	-11.6125	3.56151e-31	3.25453e-30	C1RL
ENSG00000188820	21.6522	2.04206	0.492916	4.1428	3.43085e-05	0.000102065	CALHM6				ENSG00000257038	28.0891	-1.29021	0.348203	-3.70533	0.000211118	0.000578525	AP002761.3
ENSG00000226380	210.422	2.03722	0.291091	6.99858	2.58576e-12	1.23799e-11	AC016831.1				ENSG00000167815	3201.34	-1.29008	0.0432827	-29.8058	3.28695e-195	1.88966e-193	PRDX2
ENSG00000186868	11.2542	2.03613	0.54331	3.74764	0.000178506	0.000491879	MAPT				ENSG00000284906	188.979	-1.28909	0.173579	-7.42655	1.1147e-13	5.69374e-13	AC091057.5
ENSG00000075643	207.186	2.02976	0.141483	14.3463	1.12339e-46	1.45716e-45	MOCOS				ENSG00000138780	718.736	-1.28818	0.0868508	-14.8321	9.07941e-50	1.24862e-48	GSTCD
ENSG00000127863	94.8088	2.02932	0.249591	8.13057	4.27259e-16	2.43186e-15	TNFRSF19				ENSG00000173456	1623.7	-1.28769	0.0488931	-26.3369	7.25036e-153	3.15872e-151	RNF26
ENSG00000235448	22.4709	2.02745	0.392341	5.16756	2.37164e-07	8.48738e-07	LURAP1L-AS1				ENSG00000109472	441.973	-1.28537	0.106085	-12.1164	8.64966e-34	8.36321e-33	CPE
ENSG00000183054	3673.04	2.02527	0.197022	10.2794	8.72589e-25	6.69325e-24	RGPD6				ENSG00000130270	95.7372	-1.28443	0.218673	-5.87374	4.26078e-09	1.71337e-08	ATP8B3
ENSG00000260231	116.392	2.02446	0.205005	9.87516	5.33466e-23	3.88999e-22	KDM7A-DT				ENSG00000099337	941.042	-1.28278	0.0761319	-16.8495	1.05857e-63	1.81216e-62	KCNK6
ENSG00000006747	29.4542	2.02439	0.408235	4.95888	7.09005e-07	2.4455e-06	SCIN				ENSG00000260630	162.326	-1.28263	0.179536	-7.14411	9.05818e-13	4.4407e-12	SNAI3-AS1
ENSG00000076864	32.2129	2.02266	0.441886	4.57732	4.70974e-06	1.52232e-05	RAP1GAP				ENSG00000108840	1317.45	-1.28202	0.0791336	-16.2007	4.98853e-59	7.88061e-58	HDAC5
ENSG00000067066	10084.8	2.01278	0.0320909	62.7213	0	0	SP100				ENSG00000130733	958.76	-1.28128	0.0857726	-14.9381	1.86205e-50	2.59592e-49	YIPF2
ENSG00000140044	299.705	2.01231	0.123244	16.3279	6.24855e-60	1.00201e-58	JDP2				ENSG00000186205	73.2983	-1.27974	0.316354	-4.04529	5.22574e-05	0.000151916	MTARC1
ENSG00000184371	3024.29	2.01203	0.0734374	27.3979	2.9085e-165	1.38923e-163	CSF1				ENSG00000272398	106.883	-1.27832	0.23569	-5.42373	5.83689e-08	2.1805e-07	CD24
ENSG00000233058	14.6196	2.01079	0.559237	3.5956	0.000323642	0.000869464	LINC00884				ENSG00000136274	110.459	-1.27824	0.184607	-6.92412	4.387e-12	2.07675e-11	NACAD
ENSG00000228672	105.18	2.00202	0.236875	8.45178	2.86893e-17	1.70107e-16	PROB1				ENSG00000058668	6692.29	-1.27693	0.04836	-26.4046	1.21353e-153	5.31807e-152	ATP2B4
ENSG00000260588	57.7465	2.00036	0.298946	6.69137	2.21088e-11	1.01223e-10	AC027702.1				ENSG00000283632	28.7916	-1.27644	0.349867	-3.64836	0.00026392	0.000715048	EXOC3L2
ENSG00000184451	88.6305	1.99959	0.225483	8.86802	7.44574e-19	4.70762e-18	CCR10				ENSG00000198431	36406	-1.27587	0.0312619	-40.8124	0	0	TXNRD1
ENSG00000169783	33.8101	1.99886	0.388849	5.14046	2.74072e-07	9.76278e-07	LINGO1				ENSG00000151503	1976.37	-1.2758	0.0632011	-20.1863	1.29141e-90	3.11756e-89	NCAPD3
ENSG00000138135	19.5298	1.98912	0.472506	4.20973	2.5567e-05	7.70049e-05	CH25H				ENSG00000224578	389.166	-1.27579	0.113572	-11.2333	2.79884e-29	2.42545e-28	HNRNPA1P48
ENSG00000259498	132.38	1.98904	0.185015	10.7507	5.88371e-27	4.78636e-26	TPM1-AS				ENSG00000153044	436.689	-1.27518	0.10911	-11.6872	1.48265e-31	1.36774e-30	CENPH
ENSG00000150773	90.6123	1.98405	0.246207	8.05847	7.72558e-16	4.35499e-15	PIH1D2				ENSG00000183873	605.966	-1.27513	0.135823	-9.38821	6.10307e-21	4.16697e-20	SCN5A
ENSG00000154548	43.1191	1.98086	0.335988	5.89564	3.73236e-09	1.50932e-08	SRSF12				ENSG00000104738	4328.5	-1.27326	0.0447462	-28.4552	4.19886e-178	2.17308e-176	MCM4
ENSG00000168843	43.1579	1.97992	0.288512	6.86251	6.76612e-12	3.17269e-11	FSTL5				ENSG00000169604	1749.39	-1.27325	0.064449	-19.756	7.1275e-87	1.63903e-85	ANTXR1
ENSG00000214530	469.673	1.97508	0.133443	14.8009	1.44449e-49	1.97553e-48	STARD10				ENSG00000225031	29.2673	-1.27317	0.348123	-3.65726	0.00025493	0.000692544	EIF4BP7
ENSG00000271646	126.862	1.9743	0.205177	9.62244	6.42868e-22	4.53218e-21	IRF2-DT				ENSG00000156265	375.886	-1.27238	0.112105	-11.3498	7.42934e-30	6.56832e-29	MAP3K7CL
ENSG00000235513	153.338	1.96867	0.169159	11.638	2.64203e-31	2.42324e-30	L3MBTL2-AS1				ENSG00000134779	4136.51	-1.27202	0.0405035	-31.4051	1.7215e-216	1.11304e-214	TPGS2
ENSG00000102921	3323.42	1.96802	0.0532899	36.9306	1.49465e-298	1.51544e-296	N4BP1				ENSG00000174080	284.246	-1.26561	0.167019	-7.57765	3.5186e-14	1.84196e-13	CTSF
ENSG00000153233	203.346	1.96489	0.148023	13.2743	3.26351e-40	3.74272e-39	PTPRR				ENSG00000109084	2190.6	-1.26539	0.0522803	-24.2039	2.02216e-129	7.33435e-128	TMEM97
ENSG00000106003	511.004	1.96016	0.108629	18.0446	8.69395e-73	1.67902e-71	LFNG				ENSG00000215458	116.605	-1.26488	0.203315	-6.22127	4.93156e-10	2.09655e-09	AATBC
ENSG00000127325	45.0759	1.95944	0.494999	3.95848	7.54281e-05	0.000216148	BEST3				ENSG00000124374	51.2493	-1.26459	0.260859	-4.84781	1.24829e-06	4.22716e-06	PAIP2B
ENSG00000173918	216.264	1.95737	0.172687	11.3348	8.81974e-30	7.77908e-29	C1QTNF1				ENSG00000280138	118.573	-1.26333	0.26374	-4.79005	1.66742e-06	5.58796e-06	AC027290.2
ENSG00000101255	4365.12	1.95658	0.0522969	37.413	2.4045e-306	2.59105e-304	TRIB3				ENSG00000163788	5925.86	-1.26223	0.0462444	-27.2947	4.89861e-164	2.30524e-162	SNRK
ENSG00000164591	45.4552	1.95587	0.485067	4.03216	5.52656e-05	0.000160327	MYOZ3				ENSG00000229043	96.1364	-1.26013	0.277839	-4.53547	5.74747e-06	1.84412e-05	ZFAND2A-DT
ENSG00000204758	48.4151	1.95214	0.419747	4.65074	3.30743e-06	1.08239e-05	AC008429.1				ENSG00000065618	96.0319	-1.25924	0.331872	-3.79436	0.000148026	0.000411293	COL17A1
ENSG00000106829	1875.59	1.95169	0.0680979	28.6601	1.19903e-180	6.3228e-179	TLE4				ENSG00000110921	1013.09	-1.25423	0.0663605	-18.9003	1.1347e-79	2.38555e-78	MVK
ENSG00000105997	386.589	1.94956	0.149648	13.0277	8.5163e-39	9.41818e-38	HOXA3				ENSG00000175548	601.726	-1.25354	0.288309	-4.34789	1.37456e-05	4.24607e-05	ALG10B
ENSG00000213928	1278.06	1.94679	0.0837669	23.2405	1.77334e-119	5.82566e-118	IRF9				ENSG00000103227	145.499	-1.25251	0.185438	-6.75435	1.43473e-11	6.63141e-11	LMF1
ENSG00000105639	170.352	1.94519	0.160392	12.1277	7.53337e-34	7.29338e-33	JAK3				ENSG00000135414	1432.11	-1.24906	0.0730086	-17.1084	1.28415e-65	2.28423e-64	GDF11
ENSG00000116254	27.397	1.94016	0.415793	4.66616	3.06874e-06	1.00723e-05	CHD5				ENSG00000115425	118.933	-1.24474	0.212348	-5.86176	4.57989e-09	1.83673e-08	PECR
ENSG00000238164	167.198	1.93876	0.17697	10.9553	6.26554e-28	5.22464e-27	TNFRSF14-AS1				ENSG00000101844	1681.78	-1.24417	0.0525037	-23.6967	3.89532e-124	1.3347e-122	ATG4A
ENSG00000100473	118.418	1.93527	0.291055	6.64915	2.94787e-11	1.34579e-10	COCH				ENSG00000146263	1050.9	-1.24304	0.149586	-8.30982	9.5848e-17	5.58366e-16	MMS22L
ENSG00000204267	4882.88	1.93346	0.0911585	21.2099	7.73931e-100	2.07741e-98	TAP2				ENSG00000225269	63.3668	-1.24151	0.239632	-5.1809	2.20823e-07	7.91529e-07	LINC00705
ENSG00000196116	2267.29	1.92565	0.0520507	36.9957	1.34204e-299	1.37952e-297	TDRD7				ENSG00000166451	1708.04	-1.23999	0.0771117	-16.0804	3.49981e-58	5.47069e-57	CENPN
ENSG00000026559	148.223	1.92222	0.194393	9.88834	4.67733e-23	3.41738e-22	KCNG1				ENSG00000095383	491.037	-1.23981	0.0949255	-13.0609	5.50636e-39	6.11373e-38	TBC1D2
ENSG00000234883	272.165	1.92016	0.13316	14.4199	3.87734e-47	5.06369e-46	MIR155HG				ENSG00000158555	687.914	-1.23958	0.0797514	-15.5431	1.77254e-54	2.63413e-53	GDPD5
ENSG00000265399	23.4051	1.91711	0.464157	4.1303	3.62295e-05	0.000107393	AP005329.2				ENSG00000198157	203.093	-1.23874	0.182866	-6.77403	1.25244e-11	5.80809e-11	HMGN5
ENSG00000278771	29.3542	1.91162	0.376481	5.07761	3.82217e-07	1.34752e-06	RN7SL3				ENSG00000173207	1702.77	-1.2385	0.0509044	-24.3298	9.48305e-131	3.48483e-129	CKS1B
ENSG00000236098	12.473	1.90989	0.525927	3.63147	0.000281815	0.000760945	AC097059.1				ENSG00000100297	2976.39	-1.2383	0.0567166	-21.833	1.12743e-105	3.22004e-104	MCM5
ENSG00000169548	23.0716	1.90679	0.457421	4.16857	3.06517e-05	9.17493e-05	ZNF280A				ENSG00000044446	425.782	-1.2374	0.148594	-8.32734	8.26816e-17	4.828e-16	PHKA2
ENSG00000166387	95.1216	1.89987	0.361015	5.26258	1.42044e-07	5.16033e-07	PPFIBP2				ENSG00000181885	375.34	-1.23659	0.118972	-10.394	2.64069e-25	2.06461e-24	CLDN7
ENSG00000139597	70.948	1.89247	0.235209	8.04592	8.56018e-16	4.81694e-15	N4BP2L1				ENSG00000169860	297.764	-1.23637	0.128518	-9.62019	6.57096e-22	4.6281e-21	P2RY1
ENSG00000243753	35.7873	1.88882	0.34218	5.51996	3.3908e-08	1.28763e-07	HLA-L				ENSG00000110002	227.358	-1.2351	0.137687	-8.97033	2.95627e-19	1.89926e-18	VWA5A
ENSG00000227766	39.1755	1.88779	0.314232	6.00762	1.88265e-09	7.75376e-09	AL671277.1				ENSG00000114686	2592.81	-1.23481	0.0407395	-30.31	8.46765e-202	4.98363e-200	MRPL3
ENSG00000235652	31.2982	1.88647	0.499408	3.7774	0.000158475	0.000439011	FBXO30-DT				ENSG00000173715	345.839	-1.23461	0.15138	-8.15568	3.47235e-16	1.986e-15	C11orf80
ENSG00000183337	3241.27	1.88571	0.104336	18.0735	5.15271e-73	9.95982e-72	BCOR				ENSG00000082781	4908.98	-1.23149	0.0601953	-20.4583	5.066e-93	1.25698e-91	ITGB5
ENSG00000149403	52.0273	1.87749	0.333872	5.62339	1.87247e-08	7.22119e-08	GRIK4				ENSG00000259781	1283.03	-1.23076	0.079319	-15.5166	2.67701e-54	3.96503e-53	HMGB1P6
ENSG00000203865	16.7056	1.87533	0.476545	3.93525	8.31091e-05	0.000237245	ATP1A1-AS1				ENSG00000206560	3622.64	-1.22986	0.0637588	-19.2893	6.60833e-83	1.44374e-81	ANKRD28
ENSG00000027869	59.8173	1.87423	0.291144	6.43749	1.21465e-10	5.34505e-10	SH2D2A				ENSG00000049239	3672.94	-1.22925	0.046468	-26.4536	3.31818e-154	1.45699e-152	H6PD
ENSG00000112297	794.462	1.87418	0.124248	15.0843	2.05539e-51	2.90358e-50	CRYBG1				ENSG00000178980	3669.59	-1.22888	0.0471019	-26.0898	4.76565e-150	2.01713e-148	SELENOW
ENSG00000128965	332.345	1.87398	0.12544	14.9393	1.82966e-50	2.55237e-49	CHAC1				ENSG00000085563	346.525	-1.22875	0.22677	-5.41849	6.01045e-08	2.24196e-07	ABCB1
ENSG00000240602	64.7826	1.8638	0.503861	3.69903	0.000216425	0.000592341	AADACP1				ENSG00000133069	108.518	-1.22789	0.198269	-6.19308	5.89988e-10	2.4991e-09	TMCC2
ENSG00000185008	178.482	1.86363	0.196439	9.48708	2.376e-21	1.64236e-20	ROBO2				ENSG00000145375	583.727	-1.22769	0.109956	-11.1653	6.02783e-29	5.17539e-28	SPATA5
ENSG00000270580	239.857	1.86105	0.153444	12.1285	7.45796e-34	7.2235e-33	PKD1P6-NPIPP1				ENSG00000149485	10538.2	-1.22685	0.0340458	-36.0353	2.34371e-284	2.16028e-282	FADS1
ENSG00000099954	140.728	1.85859	0.24754	7.50826	5.99187e-14	3.10095e-13	CECR2				ENSG00000135486	46362.4	-1.22658	0.0335415	-36.569	8.90444e-293	8.86707e-291	HNRNPA1
ENSG00000179630	682.306	1.8572	0.131611	14.1113	3.23514e-45	4.1025e-44	LACC1				ENSG00000104889	497.465	-1.22626	0.099931	-12.2711	1.29534e-34	1.28075e-33	RNASEH2A
ENSG00000206503	9539.14	1.85716	0.0305271	60.8364	0	0	HLA-A				ENSG00000131351	338.911	-1.2244	0.120544	-10.1573	3.07607e-24	2.31651e-23	HAUS8
ENSG00000188818	58.3436	1.85634	0.501605	3.7008	0.000214919	0.000588291	ZDHHC11				ENSG00000135929	198.7	-1.22321	0.141225	-8.66139	4.66038e-18	2.85589e-17	CYP27A1
ENSG00000198719	168.936	1.85511	0.183534	10.1077	5.10562e-24	3.81655e-23	DLL1				ENSG00000267281	56.3184	-1.2221	0.24866	-4.91475	8.88941e-07	3.04355e-06	ATF7-NPFF
ENSG00000253304	60.7127	1.85452	0.238253	7.78384	7.03583e-15	3.80003e-14	TMEM200B				ENSG00000167508	3101.25	-1.22092	0.0651092	-18.7519	1.86939e-78	3.86098e-77	MVD
ENSG00000267260	16.8621	1.85377	0.501633	3.69548	0.000219472	0.000600458	AC020928.1				ENSG00000184381	67.4238	-1.22024	0.290891	-4.19483	2.73075e-05	8.20587e-05	PLA2G6
ENSG00000185090	90.9612	1.85355	0.275936	6.71732	1.85102e-11	8.51317e-11	MANEAL				ENSG00000171345	815.687	-1.21966	0.0819579	-14.8815	4.34347e-50	6.01773e-49	KRT19
ENSG00000260430	15.9157	1.85277	0.466594	3.97084	7.16189e-05	0.000205629	AC099518.1				ENSG00000235505	134.402	-1.21733	0.187326	-6.49848	8.1138e-11	3.60387e-10	CASP4LP
ENSG00000146373	2135.19	1.85075	0.0926887	19.9673	1.05954e-88	2.49043e-87	RNF217				ENSG00000149554	1479.45	-1.21579	0.0560615	-21.6867	2.73993e-104	7.69733e-103	CHEK1
ENSG00000128594	609.68	1.84787	0.0959584	19.257	1.23253e-82	2.67961e-81	LRRC4				ENSG00000242193	277.266	-1.21545	0.136215	-8.92305	4.53623e-19	2.88688e-18	CRYZL2P
ENSG00000116985	17.7248	1.84544	0.457931	4.02994	5.579e-05	0.000161764	BMP8B				ENSG00000139675	358.25	-1.21458	0.101446	-11.9726	4.94512e-33	4.70187e-32	HNRNPA1L2
ENSG00000134627	46.1233	1.84476	0.314059	5.87393	4.25588e-09	1.71171e-08	PIWIL4				ENSG00000177156	5254.52	-1.21234	0.0368686	-32.8827	3.88645e-237	2.77857e-235	TALDO1
ENSG00000130766	2362.11	1.84448	0.0522429	35.3058	4.77974e-273	4.26468e-271	SESN2				ENSG00000087088	4192.57	-1.21231	0.0459182	-26.4015	1.31808e-153	5.76492e-152	BAX
ENSG00000105810	7163.17	1.83971	0.0423586	43.4318	0	0	CDK6				ENSG00000100504	1152.35	-1.21209	0.0733851	-16.5168	2.77729e-61	4.54847e-60	PYGL
ENSG00000138035	5284.67	1.83333	0.0360494	50.856	0	0	PNPT1				ENSG00000179163	399.963	-1.212	0.104777	-11.5674	6.02822e-31	5.48168e-30	FUCA1
ENSG00000278828	44.1155	1.83232	0.318692	5.74951	8.95026e-09	3.52107e-08	H3C10				ENSG00000180964	1832.67	-1.21186	0.049783	-24.3429	6.89356e-131	2.53742e-129	TCEAL8
ENSG00000155265	17.3547	1.83226	0.47421	3.86382	0.00011163	0.000314316	GOLGA7B				ENSG00000001617	6845.81	-1.2117	0.0376514	-32.182	3.14894e-227	2.14147e-225	SEMA3F
ENSG00000277511	59.3621	1.83023	0.286467	6.389	1.66979e-10	7.28464e-10	AC116407.2				ENSG00000131069	1711.72	-1.21163	0.113241	-10.6995	1.02279e-26	8.27504e-26	ACSS2
ENSG00000113739	4362.87	1.82931	0.052188	35.0523	3.59261e-269	3.08219e-267	STC2				ENSG00000147119	191.218	-1.2115	0.140546	-8.61998	6.69684e-18	4.07585e-17	CHST7
ENSG00000184163	19.9017	1.82791	0.419976	4.35242	1.34644e-05	4.16446e-05	C1QTNF12				ENSG00000164604	48.3945	-1.21113	0.317864	-3.8102	0.000138855	0.000386969	GPR85
ENSG00000198440	355.005	1.82543	0.105567	17.2918	5.42643e-67	9.84881e-66	ZNF583				ENSG00000125629	1220.51	-1.21097	0.094483	-12.8168	1.32108e-37	1.4113e-36	INSIG2
ENSG00000119938	138.886	1.82438	0.195003	9.35565	8.309e-21	5.64031e-20	PPP1R3C				ENSG00000239887	120.541	-1.21087	0.229537	-5.27526	1.32571e-07	4.8264e-07	C1orf226
ENSG00000183971	46.0286	1.82203	0.302037	6.03248	1.61466e-09	6.66604e-09	NPW				ENSG00000224631	91.5569	-1.21083	0.188415	-6.42637	1.30687e-10	5.73386e-10	RPS27AP16
ENSG00000198108	1228.25	1.81787	0.0810357	22.4329	1.87772e-111	5.66006e-110	CHSY3				ENSG00000006530	1177.44	-1.21083	0.0596401	-20.3022	1.22942e-91	3.00367e-90	AGK
ENSG00000269439	47.1817	1.81656	0.406438	4.46946	7.84161e-06	2.48459e-05	AC010618.3				ENSG00000143643	674.815	-1.20959	0.13113	-9.22437	2.85223e-20	1.89916e-19	TTC13
ENSG00000235831	36.0558	1.8146	0.427275	4.24691	2.16743e-05	6.58225e-05	BHLHE40-AS1				ENSG00000183044	78.2195	-1.20958	0.267332	-4.52464	6.04982e-06	1.93806e-05	ABAT
ENSG00000111981	127.034	1.81421	0.226575	8.00712	1.17429e-15	6.56483e-15	ULBP1				ENSG00000170379	692.963	-1.20839	0.0895081	-13.5003	1.55706e-41	1.84155e-40	TCAF2
ENSG00000183386	1487.4	1.81054	0.0528009	34.2899	1.10927e-257	8.86861e-256	FHL3				ENSG00000213190	5329.78	-1.20813	0.0298911	-40.4177	0	0	MLLT11
ENSG00000159403	131.836	1.80987	0.279012	6.48671	8.77287e-11	3.88809e-10	C1R				ENSG00000137133	237.038	-1.20804	0.128887	-9.37287	7.05832e-21	4.81036e-20	HINT2
ENSG00000196878	1275.29	1.80488	0.0622915	28.9748	1.36843e-184	7.30242e-183	LAMB3				ENSG00000161267	117.707	-1.20746	0.22687	-5.32225	1.02491e-07	3.75892e-07	BDH1
ENSG00000272078	43.4053	1.80475	0.387551	4.65682	3.21134e-06	1.05218e-05	AL139423.1				ENSG00000161558	109.961	-1.2048	0.33142	-3.63527	0.00027769	0.000750171	TMEM143
ENSG00000117226	1296.15	1.80362	0.0820773	21.9747	5.03325e-107	1.45997e-105	GBP3				ENSG00000125885	929.312	-1.20437	0.0662664	-18.1746	8.20324e-74	1.6051e-72	MCM8
ENSG00000230257	137.028	1.80241	0.202953	8.88091	6.63134e-19	4.19747e-18	NFE4				ENSG00000014138	787.641	-1.20426	0.0810338	-14.8612	5.88454e-50	8.13766e-49	POLA2
ENSG00000170684	132.991	1.80209	0.205327	8.77667	1.6838e-18	1.05118e-17	ZNF296				ENSG00000136237	2172.84	-1.20381	0.0906964	-13.273	3.32197e-40	3.8078e-39	RAPGEF5
ENSG00000025039	533.283	1.7946	0.112936	15.8904	7.38789e-57	1.1295e-55	RRAGD				ENSG00000198355	2162.02	-1.20263	0.0699823	-17.1848	3.45045e-66	6.17703e-65	PIM3
ENSG00000222019	28.0766	1.78955	0.352379	5.07849	3.80446e-07	1.34148e-06	URAHP				ENSG00000181350	44.6375	-1.2023	0.328106	-3.66438	0.000247942	0.000674215	LRRC75A
ENSG00000132109	1326.73	1.78938	0.0769622	23.2501	1.4196e-119	4.67044e-118	TRIM21				ENSG00000112584	1231.76	-1.2015	0.0522205	-23.0082	3.85992e-117	1.23175e-115	FAM120B
ENSG00000184307	408.212	1.78909	0.130265	13.7342	6.33174e-43	7.70096e-42	ZDHHC23				ENSG00000092208	251.021	-1.20121	0.163114	-7.36426	1.78138e-13	9.02669e-13	GEMIN2
ENSG00000165030	1292.75	1.78812	0.0654171	27.3341	1.6675e-164	7.89706e-163	NFIL3				ENSG00000127586	776.951	-1.20111	0.124402	-9.65504	4.67962e-22	3.31271e-21	CHTF18
ENSG00000262468	15.7113	1.78227	0.484207	3.68079	0.000232513	0.000634583	LINC01569				ENSG00000198830	11865.8	-1.19977	0.03567	-33.6354	5.1022e-248	3.89759e-246	HMGN2
ENSG00000132326	292.679	1.78187	0.158115	11.2694	1.85754e-29	1.62043e-28	PER2				ENSG00000164032	12691.2	-1.19946	0.0298938	-40.1242	0	0	H2AZ1
ENSG00000069482	355.746	1.77729	0.11992	14.8207	1.07703e-49	1.4775e-48	GAL				ENSG00000141753	10304.5	-1.19706	0.0340908	-35.1139	4.13882e-270	3.59224e-268	IGFBP4
ENSG00000143067	3457.01	1.77476	0.0453026	39.1756	0	0	ZNF697				ENSG00000166912	3441.49	-1.19668	0.0520219	-23.0034	4.31369e-117	1.37459e-115	MTMR10
ENSG00000172985	1870.89	1.77246	0.066472	26.6647	1.20793e-156	5.37804e-155	SH3RF3				ENSG00000133678	206.674	-1.1966	0.173355	-6.90259	5.10636e-12	2.41115e-11	TMEM254
ENSG00000243811	88.9952	1.77213	0.267969	6.61318	3.76142e-11	1.70464e-10	APOBEC3D				ENSG00000259207	4309.18	-1.19659	0.0645998	-18.5231	1.34459e-76	2.7167e-75	ITGB3
ENSG00000128342	165.456	1.77188	0.221005	8.01739	1.08016e-15	6.05378e-15	LIF				ENSG00000133574	1879.29	-1.19626	0.0684392	-17.4792	2.06412e-68	3.8083e-67	GIMAP4
ENSG00000006459	1215.79	1.77142	0.0683626	25.912	4.87174e-148	2.03882e-146	KDM7A				ENSG00000141505	109.026	-1.19609	0.199701	-5.98941	2.10607e-09	8.65794e-09	ASGR1
ENSG00000104951	815.598	1.76816	0.0783475	22.5681	8.91195e-113	2.72689e-111	IL4I1				ENSG00000138796	636.907	-1.19579	0.0738514	-16.1918	5.76343e-59	9.09831e-58	HADH
ENSG00000126562	53.0639	1.76782	0.298026	5.93175	2.99726e-09	1.22202e-08	WNK4				ENSG00000254837	49.4959	-1.19573	0.313911	-3.80913	0.000139456	0.000388548	AP001372.2
ENSG00000155287	1032.21	1.76462	0.0773951	22.8001	4.57355e-115	1.43687e-113	SLC25A28				ENSG00000116830	1553.99	-1.19371	0.0755633	-15.7975	3.23632e-56	4.90417e-55	TTF2
ENSG00000241106	19.5478	1.76304	0.439606	4.01049	6.05937e-05	0.000175146	HLA-DOB				ENSG00000203760	440.831	-1.19348	0.100896	-11.8289	2.76736e-32	2.59801e-31	CENPW
ENSG00000265688	90.6643	1.76009	0.224339	7.84566	4.30669e-15	2.34591e-14	MAFG-DT				ENSG00000177054	2617.76	-1.19221	0.048687	-24.4871	2.02465e-132	7.57748e-131	ZDHHC13
ENSG00000152439	331.95	1.75511	0.135582	12.945	2.50816e-38	2.73179e-37	ZNF773				ENSG00000100075	2548.37	-1.19015	0.0420462	-28.3058	2.93216e-176	1.50702e-174	SLC25A1
ENSG00000142961	392.976	1.75493	0.102467	17.1268	9.36469e-66	1.66844e-64	MOB3C				ENSG00000173530	3313.12	-1.1901	0.048798	-24.3883	2.27894e-131	8.44417e-130	TNFRSF10D
ENSG00000146648	884.182	1.74851	0.13008	13.4418	3.44133e-41	4.02952e-40	EGFR				ENSG00000225205	77.8813	-1.18944	0.226601	-5.24906	1.52881e-07	5.54227e-07	AC078883.1
ENSG00000163935	528.325	1.74598	0.146354	11.9298	8.27432e-33	7.83059e-32	SFMBT1				ENSG00000186364	71.0914	-1.1894	0.248156	-4.79296	1.64339e-06	5.51158e-06	NUDT17
ENSG00000185404	1663.76	1.74494	0.0807948	21.5972	1.90864e-103	5.29528e-102	SP140L				ENSG00000137509	6223.22	-1.1894	0.0351926	-33.7968	2.19714e-250	1.69583e-248	PRCP
ENSG00000107731	558.12	1.74344	0.111517	15.6338	4.28525e-55	6.41091e-54	UNC5B				ENSG00000166508	5264.57	-1.18936	0.0340615	-34.9181	3.94373e-267	3.33215e-265	MCM7
ENSG00000159958	26.8352	1.73998	0.376082	4.62661	3.71704e-06	1.20951e-05	TNFRSF13C				ENSG00000137168	1540.24	-1.18875	0.0588542	-20.1983	1.01396e-90	2.45042e-89	PPIL1
ENSG00000185155	32.5321	1.73974	0.388112	4.48256	7.37523e-06	2.34381e-05	MIXL1				ENSG00000133424	242.809	-1.18777	0.237783	-4.99517	5.87847e-07	2.03927e-06	LARGE1
ENSG00000183775	168.142	1.73967	0.251181	6.92596	4.33028e-12	2.05164e-11	KCTD16				ENSG00000132196	952.248	-1.18729	0.0704108	-16.8624	8.50826e-64	1.46439e-62	HSD17B7
ENSG00000204682	206.226	1.73792	0.145139	11.9741	4.85606e-33	4.62113e-32	MIR1915HG				ENSG00000054654	674.287	-1.18408	0.171567	-6.90157	5.14291e-12	2.42789e-11	SYNE2
ENSG00000121578	516.443	1.73393	0.133476	12.9906	1.38342e-38	1.52012e-37	B4GALT4				ENSG00000100578	1481.02	-1.18398	0.086804	-13.6397	2.32448e-42	2.8103e-41	KIAA0586
ENSG00000131791	1726.09	1.72886	0.0536584	32.2199	9.30285e-228	6.3849e-226	PRKAB2				ENSG00000163040	123.955	-1.18381	0.189681	-6.24105	4.34639e-10	1.85445e-09	CCDC74A
ENSG00000130477	48.2855	1.72832	0.348702	4.95645	7.17922e-07	2.47511e-06	UNC13A				ENSG00000169964	176.968	-1.18247	0.178378	-6.62903	3.37901e-11	1.53508e-10	TMEM42
ENSG00000142089	13988.3	1.728	0.0298443	57.9006	0	0	IFITM3				ENSG00000169288	884.933	-1.18236	0.0708006	-16.6999	1.31242e-62	2.20278e-61	MRPL1
ENSG00000166394	200.951	1.72687	0.16201	10.659	1.58213e-26	1.27451e-25	CYB5R2				ENSG00000138641	1476.47	-1.18218	0.0834585	-14.1649	1.51003e-45	1.93024e-44	HERC3
ENSG00000134470	1051.92	1.72476	0.0700141	24.6344	5.4045e-134	2.05022e-132	IL15RA				ENSG00000153179	3315.63	-1.18167	0.0389248	-30.3578	1.9846e-202	1.17423e-200	RASSF3
ENSG00000179277	33.0674	1.72388	0.319696	5.39224	6.95835e-08	2.58258e-07	MEIS3P1				ENSG00000182700	128.067	-1.17969	0.190132	-6.2046	5.48354e-10	2.32628e-09	IGIP
ENSG00000131409	27.0432	1.7214	0.385025	4.47088	7.78982e-06	2.46853e-05	LRRC4B				ENSG00000204410	285.246	-1.17754	0.182256	-6.46094	1.04056e-10	4.59438e-10	MSH5
ENSG00000259663	24.2165	1.71999	0.4584	3.75215	0.000175323	0.000483525	AC010478.1				ENSG00000267470	88.0642	-1.17709	0.307443	-3.82864	0.000128853	0.000360328	ZNF571-AS1
ENSG00000162643	46.1997	1.71854	0.310358	5.5373	3.07173e-08	1.16825e-07	DNAI3				ENSG00000034693	403.363	-1.17684	0.135507	-8.68472	3.79665e-18	2.33365e-17	PEX3
ENSG00000123119	65.047	1.71678	0.264758	6.48431	8.91399e-11	3.94985e-10	NECAB1				ENSG00000136205	4027.76	-1.17578	0.0369214	-31.8454	1.52353e-222	1.01143e-220	TNS3
ENSG00000173110	27.3725	1.71303	0.393429	4.35411	1.3361e-05	4.13414e-05	HSPA6				ENSG00000063245	2809.18	-1.17548	0.0512725	-22.9262	2.54889e-116	8.07607e-115	EPN1
ENSG00000080709	101.378	1.71013	0.191184	8.94495	3.72114e-19	2.37969e-18	KCNN2				ENSG00000174327	412.11	-1.17523	0.107455	-10.937	7.67337e-28	6.37951e-27	SLC16A13
ENSG00000137285	59.1695	1.70906	0.291365	5.86568	4.47295e-09	1.79546e-08	TUBB2B				ENSG00000137193	192.123	-1.17515	0.175536	-6.69465	2.16196e-11	9.90848e-11	PIM1
ENSG00000140379	82.4833	1.70773	0.219945	7.76436	8.20573e-15	4.4276e-14	BCL2A1				ENSG00000139737	209.172	-1.17492	0.238556	-4.92511	8.43124e-07	2.89156e-06	SLAIN1
ENSG00000135604	425.559	1.70614	0.104682	16.2983	1.01499e-59	1.62297e-58	STX11				ENSG00000136888	2673.07	-1.17432	0.0448362	-26.1913	3.33596e-151	1.431e-149	ATP6V1G1
ENSG00000067141	30.748	1.70541	0.454657	3.75098	0.000176147	0.000485739	NEO1				ENSG00000197258	87.2204	-1.17415	0.206389	-5.68903	1.27765e-08	4.98674e-08	EIF4BP6
ENSG00000039139	131.511	1.70422	0.198115	8.60222	7.81913e-18	4.74079e-17	DNAH5				ENSG00000164118	528.899	-1.17397	0.13459	-8.72261	2.71855e-18	1.68117e-17	CEP44
ENSG00000141404	121.022	1.7025	0.190434	8.94014	3.88686e-19	2.48425e-18	GNAL				ENSG00000170955	3403.32	-1.17362	0.044153	-26.5808	1.13299e-155	5.01439e-154	CAVIN3
ENSG00000143479	1355.01	1.70197	0.069816	24.3779	2.93546e-131	1.08588e-129	DYRK3				ENSG00000243789	61.5603	-1.17358	0.282427	-4.15533	3.24824e-05	9.69041e-05	JMJD7
ENSG00000173040	606.405	1.69926	0.0820486	20.7104	2.79102e-95	7.11503e-94	EVC2				ENSG00000177602	413.626	-1.17341	0.0908374	-12.9177	3.57762e-38	3.87956e-37	HASPIN
ENSG00000270607	469.7	1.69842	0.0884672	19.1983	3.82372e-82	8.26471e-81	AC009549.1				ENSG00000175505	110.121	-1.17314	0.199687	-5.87488	4.23148e-09	1.70251e-08	CLCF1
ENSG00000138311	254.84	1.69658	0.132373	12.8166	1.32314e-37	1.41283e-36	ZNF365				ENSG00000235381	33.8721	-1.1731	0.307984	-3.80897	0.000139546	0.000388749	AL596202.1
ENSG00000257093	4255.92	1.69542	0.039073	43.391	0	0	DENND11				ENSG00000185347	345.87	-1.17165	0.127462	-9.19217	3.85009e-20	2.55367e-19	TEDC1
ENSG00000206341	51.2909	1.69028	0.290371	5.8211	5.84604e-09	2.32487e-08	HLA-H				ENSG00000172594	210.162	-1.17089	0.143569	-8.15557	3.47532e-16	1.9872e-15	SMPDL3A
ENSG00000196387	969.953	1.69002	0.0673435	25.0955	5.56917e-139	2.2065e-137	ZNF140				ENSG00000221821	95.8283	-1.16991	0.198713	-5.88745	3.92205e-09	1.58344e-08	C6orf226
ENSG00000110721	1018.81	1.68958	0.109125	15.483	4.52076e-54	6.67373e-53	CHKA				ENSG00000162062	140.609	-1.16741	0.196159	-5.95135	2.65938e-09	1.08705e-08	TEDC2
ENSG00000182272	327.766	1.6884	0.219648	7.68684	1.50816e-14	8.03464e-14	B4GALNT4				ENSG00000163918	688.145	-1.1664	0.0899857	-12.9621	2.00797e-38	2.19773e-37	RFC4
ENSG00000261716	249.079	1.68684	0.261072	6.4612	1.03878e-10	4.5883e-10	H2BC20P				ENSG00000106484	1260.78	-1.16629	0.0750989	-15.53	2.1727e-54	3.22665e-53	MEST
ENSG00000110031	1305.84	1.68617	0.0740478	22.7713	8.82144e-115	2.7559e-113	LPXN				ENSG00000154556	3127.29	-1.16593	0.039801	-29.2941	1.23444e-188	6.83262e-187	SORBS2
ENSG00000124201	7400.37	1.68572	0.0383053	44.0075	0	0	ZNFX1				ENSG00000136098	254.727	-1.16552	0.205585	-5.66931	1.43376e-08	5.57655e-08	NEK3
ENSG00000055483	4938.57	1.68438	0.0468811	35.9287	1.08944e-282	1.00004e-280	USP36				ENSG00000020181	930.585	-1.16536	0.0714409	-16.3122	8.08693e-60	1.29588e-58	ADGRA2
ENSG00000043143	2267.76	1.68284	0.0611976	27.4984	1.83647e-166	8.86674e-165	JADE2				ENSG00000042445	2327.22	-1.16212	0.0636599	-18.2551	1.88562e-74	3.72218e-73	RETSAT
ENSG00000223547	414.226	1.68131	0.145339	11.5682	5.97409e-31	5.43467e-30	ZNF844				ENSG00000147099	540.488	-1.16197	0.125529	-9.2566	2.11048e-20	1.4137e-19	HDAC8
ENSG00000249328	22.1647	1.67652	0.435829	3.84673	0.000119705	0.000336121	AC036214.1				ENSG00000139174	2000.23	-1.16138	0.239768	-4.84375	1.27412e-06	4.3107e-06	PRICKLE1
ENSG00000179348	3984.05	1.6763	0.0472106	35.5067	3.8693e-276	3.49427e-274	GATA2				ENSG00000147155	1493.71	-1.16107	0.0697963	-16.6351	3.88148e-62	6.4564e-61	EBP
ENSG00000271270	153.163	1.6741	0.21111	7.92998	2.1918e-15	1.21106e-14	TMCC1-AS1				ENSG00000081307	1330.62	-1.16049	0.0907867	-12.7826	2.05124e-37	2.17881e-36	UBA5
ENSG00000162878	69.9363	1.67017	0.314409	5.31211	1.08363e-07	3.96904e-07	PKDCC				ENSG00000211772	1613.34	-1.16025	0.0632068	-18.3565	2.93156e-75	5.86469e-74	TRBC2
ENSG00000235631	25.0819	1.66867	0.388234	4.2981	1.7227e-05	5.27185e-05	RNF148				ENSG00000099282	624.724	-1.15992	0.0962739	-12.0481	1.98463e-33	1.90651e-32	TSPAN15
ENSG00000151640	1316.32	1.66793	0.0669154	24.926	3.8911e-137	1.52539e-135	DPYSL4				ENSG00000136492	889.779	-1.15936	0.0643892	-18.0055	1.76553e-72	3.39499e-71	BRIP1
ENSG00000100664	26469.8	1.66673	0.0221779	75.1526	0	0	EIF5				ENSG00000269737	34.864	-1.1591	0.317084	-3.65548	0.000256699	0.00069701	AL691432.1
ENSG00000163874	452.786	1.66671	0.112389	14.8299	9.39358e-50	1.29102e-48	ZC3H12A				ENSG00000128951	1865.24	-1.15864	0.054551	-21.2395	4.12211e-100	1.11048e-98	DUT
ENSG00000026950	552.527	1.66635	0.0955482	17.4399	4.10752e-68	7.54093e-67	BTN3A1				ENSG00000196209	166.719	-1.1576	0.246873	-4.68904	2.74491e-06	9.03866e-06	SIRPB2
ENSG00000203811	17.1538	1.66424	0.4289	3.88026	0.000104346	0.000294775	H3C14				ENSG00000049192	2454.82	-1.15727	0.0969681	-11.9345	7.81829e-33	7.4053e-32	ADAMTS6
ENSG00000203852	17.1538	1.66424	0.4289	3.88026	0.000104346	0.000294775	H3C15				ENSG00000157426	310.447	-1.15635	0.117953	-9.80351	1.08739e-22	7.84455e-22	AASDH
ENSG00000272414	114.734	1.66371	0.299695	5.55134	2.8348e-08	1.07999e-07	FAM47E-STBD1				ENSG00000120437	5375.13	-1.15585	0.0610793	-18.9238	7.26874e-80	1.53103e-78	ACAT2
ENSG00000136866	75.7972	1.66235	0.250535	6.63518	3.24116e-11	1.47516e-10	ZFP37				ENSG00000029993	3108.16	-1.15367	0.0395567	-29.1651	5.37542e-187	2.93164e-185	HMGB3
ENSG00000260643	63.1133	1.66224	0.288326	5.76515	8.15865e-09	3.21532e-08	AC092718.2				ENSG00000213967	62.2772	-1.15236	0.245554	-4.6929	2.6936e-06	8.87627e-06	ZNF726
ENSG00000215483	18.6688	1.66177	0.433668	3.83188	0.000127168	0.000355999	LINC00598				ENSG00000110315	2260.59	-1.15184	0.0636455	-18.0977	3.32212e-73	6.44375e-72	RNF141
ENSG00000113580	4239.77	1.66146	0.0374139	44.4074	0	0	NR3C1				ENSG00000102452	303.212	-1.15152	0.121183	-9.50235	2.05207e-21	1.42065e-20	NALCN
ENSG00000083857	960.454	1.65495	0.150217	11.017	3.16329e-28	2.65464e-27	FAT1				ENSG00000171476	382.571	-1.15104	0.0905333	-12.714	4.94275e-37	5.21291e-36	HOPX
ENSG00000144655	1437.17	1.65071	0.0816851	20.2082	8.2883e-91	2.00519e-89	CSRNP1				ENSG00000175220	2454.61	-1.14916	0.0465103	-24.7077	8.84753e-135	3.37933e-133	ARHGAP1
ENSG00000023608	3190.67	1.64935	0.0456696	36.1148	1.33069e-285	1.24194e-283	SNAPC1				ENSG00000249242	232.653	-1.14708	0.146425	-7.8339	4.72958e-15	2.57187e-14	TMEM150C
ENSG00000141441	234.336	1.64764	0.187314	8.79618	1.41558e-18	8.85719e-18	GAREM1				ENSG00000215790	1038.43	-1.1434	0.0676506	-16.9016	4.37923e-64	7.5841e-63	SLC35E2A
ENSG00000284194	32.1257	1.64413	0.447164	3.6768	0.00023618	0.000644037	SCO2				ENSG00000163626	628.342	-1.1434	0.0787666	-14.5163	9.55319e-48	1.2654e-46	COX18
ENSG00000272695	20.6867	1.63591	0.433668	3.77226	0.000161775	0.000447545	GAS6-DT				ENSG00000115457	519.503	-1.1432	0.102487	-11.1546	6.79953e-29	5.82675e-28	IGFBP2
ENSG00000144802	1946.1	1.63438	0.0976897	16.7303	7.88073e-63	1.33072e-61	NFKBIZ				ENSG00000272325	3538.04	-1.14305	0.0467188	-24.4665	3.35551e-132	1.25164e-130	NUDT3
ENSG00000267216	134.942	1.62938	0.198571	8.20555	2.29533e-16	1.32367e-15	ZNF8-ERVK3-1				ENSG00000135636	8623.59	-1.14006	0.0348705	-32.6941	1.89296e-234	1.33621e-232	DYSF
ENSG00000132003	1010.32	1.62755	0.0673659	24.1599	5.87839e-129	2.12517e-127	ZSWIM4				ENSG00000143819	592.973	-1.1395	0.088348	-12.8979	4.6264e-38	4.99983e-37	EPHX1
ENSG00000176046	185.28	1.62635	0.257717	6.31063	2.77897e-10	1.19783e-09	NUPR1				ENSG00000172572	1684.87	-1.13831	0.0536893	-21.2017	9.20749e-100	2.46854e-98	PDE3A
ENSG00000170745	75.758	1.62511	0.226628	7.17085	7.45345e-13	3.67012e-12	KCNS3				ENSG00000031691	462.341	-1.13682	0.0972784	-11.6862	1.49946e-31	1.38268e-30	CENPQ
ENSG00000134775	44.7269	1.62504	0.361132	4.49984	6.8004e-06	2.16934e-05	FHOD3				ENSG00000156876	421.543	-1.13566	0.121155	-9.37362	7.00855e-21	4.77789e-20	SASS6
ENSG00000233452	177.986	1.62448	0.195256	8.31974	8.81547e-17	5.14086e-16	STXBP5-AS1				ENSG00000111052	189.253	-1.1352	0.201125	-5.64427	1.6588e-08	6.42605e-08	LIN7A
ENSG00000220323	128.072	1.62267	0.249047	6.5155	7.24472e-11	3.22878e-10	H2BC19P				ENSG00000121691	920.786	-1.13516	0.0666841	-17.0229	5.55521e-65	9.77245e-64	CAT
ENSG00000180530	4829.67	1.62188	0.0805118	20.1446	3.00007e-90	7.18021e-89	NRIP1				ENSG00000271601	3258.52	-1.13369	0.0492203	-23.0331	2.17455e-117	6.95919e-116	LIX1L
ENSG00000162888	37.3675	1.62133	0.332428	4.87724	1.07581e-06	3.66368e-06	C1orf147				ENSG00000106399	443.003	-1.13261	0.129318	-8.75838	1.98076e-18	1.23209e-17	RPA3
ENSG00000180626	371.429	1.61794	0.165549	9.77318	1.46771e-22	1.05439e-21	ZNF594				ENSG00000111885	2121.22	-1.13096	0.063738	-17.7439	1.92191e-70	3.61164e-69	MAN1A1
ENSG00000176170	6073.67	1.61477	0.0529184	30.5144	1.67953e-204	1.00709e-202	SPHK1				ENSG00000113083	9897.61	-1.13044	0.0369848	-30.5651	3.56549e-205	2.14951e-203	LOX
ENSG00000109320	4550.21	1.61242	0.0502791	32.0694	1.1795e-225	7.94865e-224	NFKB1				ENSG00000204569	2391.92	-1.12868	0.0899889	-12.5424	4.37301e-36	4.49721e-35	PPP1R10
ENSG00000140105	20030.2	1.6104	0.0298751	53.9044	0	0	WARS1				ENSG00000100344	233.938	-1.12826	0.142585	-7.9129	2.51456e-15	1.38802e-14	PNPLA3
ENSG00000166886	1261.13	1.61004	0.0773429	20.817	3.03863e-96	7.88136e-95	NAB2				ENSG00000131634	863.549	-1.12815	0.0705873	-15.9823	1.69706e-57	2.62515e-56	TMEM204
ENSG00000118515	18807.1	1.60888	0.035917	44.7944	0	0	SGK1				ENSG00000100784	283.672	-1.128	0.161704	-6.9757	3.04352e-12	1.45341e-11	RPS6KA5
ENSG00000152229	938.082	1.60867	0.0660226	24.3654	3.98101e-131	1.46777e-129	PSTPIP2				ENSG00000129353	2997.97	-1.12658	0.0504087	-22.349	1.23424e-110	3.69543e-109	SLC44A2
ENSG00000006704	1481.35	1.60841	0.0856294	18.7834	1.032e-78	2.1374e-77	GTF2IRD1				ENSG00000235770	1199.01	-1.12573	0.0709611	-15.864	1.12492e-56	1.71397e-55	LINC00607
ENSG00000127585	52.5321	1.60801	0.30724	5.23373	1.66122e-07	6.00764e-07	FBXL16				ENSG00000169814	470.918	-1.12567	0.107987	-10.4241	1.92499e-25	1.51139e-24	BTD
ENSG00000160710	23985.9	1.60738	0.0367556	43.7315	0	0	ADAR				ENSG00000106852	113.355	-1.12533	0.264238	-4.25877	2.05553e-05	6.2569e-05	LHX6
ENSG00000166710	41126	1.60503	0.0254944	62.9559	0	0	B2M				ENSG00000205544	216.624	-1.12485	0.146265	-7.69051	1.46549e-14	7.81103e-14	TMEM256
ENSG00000095739	166.54	1.60324	0.204438	7.84217	4.42839e-15	2.40985e-14	BAMBI				ENSG00000274425	88.8752	-1.12409	0.205895	-5.45953	4.77396e-08	1.79545e-07	AC114271.1
ENSG00000283199	50.7974	1.60285	0.440175	3.64138	0.000271177	0.000733463	C13orf46				ENSG00000228649	62.0847	-1.12365	0.237934	-4.72254	2.3292e-06	7.71764e-06	SNHG26
ENSG00000163661	49773.9	1.60272	0.0311945	51.3783	0	0	PTX3				ENSG00000188897	47.0949	-1.12281	0.261356	-4.29609	1.73836e-05	5.31687e-05	AC099489.1
ENSG00000125968	6024.53	1.6026	0.0556379	28.8042	1.90119e-182	1.00971e-180	ID1				ENSG00000198691	89.906	-1.12205	0.28531	-3.93273	8.39876e-05	0.000239599	ABCA4
ENSG00000236200	34.7163	1.59615	0.427434	3.73426	0.000188271	0.000517572	KDM4A-AS1				ENSG00000117620	1289.81	-1.1216	0.0709686	-15.8042	2.9119e-56	4.41856e-55	SLC35A3
ENSG00000133134	167.277	1.59436	0.187905	8.48495	2.15813e-17	1.28749e-16	BEX2				ENSG00000132688	16929.5	-1.12124	0.0249921	-44.8638	0	0	NES
ENSG00000254703	320.107	1.59336	0.123281	12.9246	3.26993e-38	3.5528e-37	SENCR				ENSG00000175581	329.258	-1.12004	0.115148	-9.72695	2.31439e-22	1.65411e-21	MRPL48
ENSG00000260910	19.9153	1.59182	0.426424	3.73294	0.000189255	0.000520148	LINC00565				ENSG00000127423	126.126	-1.11882	0.194674	-5.74717	9.07496e-09	3.56698e-08	AUNIP
ENSG00000225614	1191.36	1.59077	0.0629201	25.2825	4.9798e-141	1.99424e-139	ZNF469				ENSG00000280206	137.79	-1.1185	0.168376	-6.64288	3.07608e-11	1.40231e-10	AC026401.3
ENSG00000134250	13405.9	1.58832	0.0391169	40.6044	0	0	NOTCH2				ENSG00000137404	505.113	-1.11656	0.0864852	-12.9104	3.93011e-38	4.25765e-37	NRM
ENSG00000073756	17572.2	1.5879	0.0586012	27.0968	1.07464e-161	4.96291e-160	PTGS2				ENSG00000161618	862.302	-1.11635	0.0655635	-17.027	5.18303e-65	9.12492e-64	ALDH16A1
ENSG00000139899	158.272	1.58617	0.208677	7.60108	2.93669e-14	1.54167e-13	CBLN3				ENSG00000178878	964.092	-1.11509	0.0658858	-16.9246	2.96167e-64	5.14911e-63	APOLD1
ENSG00000110057	587.009	1.58478	0.104687	15.1383	9.05154e-52	1.28601e-50	UNC93B1				ENSG00000109680	139.522	-1.11339	0.237236	-4.69316	2.69021e-06	8.8664e-06	TBC1D19
ENSG00000132170	48.2007	1.5811	0.324508	4.87229	1.10312e-06	3.75323e-06	PPARG				ENSG00000158290	11365.3	-1.11276	0.0282791	-39.3493	0	0	CUL4B
ENSG00000104611	121.096	1.57828	0.239125	6.60025	4.10475e-11	1.85421e-10	SH2D4A				ENSG00000103489	175.473	-1.11258	0.174202	-6.38671	1.6949e-10	7.39127e-10	XYLT1
ENSG00000136010	535.384	1.57785	0.105182	15.0011	7.21639e-51	1.0143e-49	ALDH1L2				ENSG00000260641	74.9118	-1.11194	0.266026	-4.17982	2.91742e-05	8.75031e-05	AC114811.2
ENSG00000274750	91.5504	1.57513	0.229672	6.85819	6.974e-12	3.26879e-11	H3C6				ENSG00000172469	1636.08	-1.11111	0.0892396	-12.4509	1.38335e-35	1.40323e-34	MANEA
ENSG00000196141	6744.77	1.56836	0.0363382	43.1601	0	0	SPATS2L				ENSG00000143409	159.861	-1.11102	0.194399	-5.71517	1.09597e-08	4.29192e-08	MINDY1
ENSG00000172936	3846.97	1.5675	0.0408805	38.3434	0	0	MYD88				ENSG00000169169	401.307	-1.11007	0.117976	-9.40925	4.9967e-21	3.42101e-20	CPT1C
ENSG00000145362	80.4114	1.56562	0.243042	6.44176	1.18095e-10	5.20082e-10	ANK2				ENSG00000125457	198.245	-1.1082	0.151941	-7.29358	3.01832e-13	1.5133e-12	MIF4GD
ENSG00000245025	57.2256	1.56555	0.266536	5.87369	4.26196e-09	1.71354e-08	AC107959.1				ENSG00000151276	1041.28	-1.10755	0.0666103	-16.6272	4.42454e-62	7.3433e-61	MAGI1
ENSG00000146232	1079.9	1.56178	0.0768257	20.3288	7.14908e-92	1.75047e-90	NFKBIE				ENSG00000166946	1063.54	-1.10627	0.0653408	-16.9307	2.67096e-64	4.65093e-63	CCNDBP1
ENSG00000084093	6811.75	1.55905	0.0342127	45.5694	0	0	REST				ENSG00000160949	650.476	-1.10607	0.0886657	-12.4747	1.02651e-35	1.04697e-34	TONSL
ENSG00000105963	137.218	1.5568	0.24033	6.47775	9.31001e-11	4.12042e-10	ADAP1				ENSG00000151835	8239.77	-1.10572	0.0517175	-21.38	2.05166e-101	5.60838e-100	SACS
ENSG00000054219	1324.48	1.55579	0.0681003	22.8456	1.61493e-115	5.09515e-114	LY75				ENSG00000010704	248.264	-1.1055	0.124219	-8.89965	5.6024e-19	3.55525e-18	HFE
ENSG00000124216	562.888	1.55183	0.111707	13.892	7.08248e-44	8.72827e-43	SNAI1				ENSG00000183496	685.665	-1.10549	0.0762231	-14.5034	1.15312e-47	1.5265e-46	MEX3B
ENSG00000170581	3603.84	1.5513	0.0462559	33.5373	1.37724e-246	1.04492e-244	STAT2				ENSG00000197712	3423.31	-1.10524	0.069171	-15.9783	1.80997e-57	2.79592e-56	FAM114A1
ENSG00000139263	2437.23	1.5392	0.0726483	21.1871	1.25719e-99	3.36245e-98	LRIG3				ENSG00000225855	410.14	-1.10409	0.096892	-11.3951	4.42267e-30	3.92723e-29	RUSC1-AS1
ENSG00000153165	38.3682	1.53898	0.304582	5.05274	4.35509e-07	1.5296e-06	RGPD3				ENSG00000143947	13519.5	-1.10355	0.0296391	-37.2328	2.00882e-303	2.10369e-301	RPS27A
ENSG00000154642	577.736	1.53753	0.10983	13.9992	1.57539e-44	1.96756e-43	C21orf91				ENSG00000221886	127.384	-1.10263	0.208617	-5.28544	1.25404e-07	4.57367e-07	ZBED8
ENSG00000164307	5495.35	1.53668	0.0539077	28.5058	9.91808e-179	5.14495e-177	ERAP1				ENSG00000137393	2825.42	-1.10257	0.0437474	-25.2031	3.70555e-140	1.47075e-138	RNF144B
ENSG00000197885	413.863	1.53606	0.140313	10.9473	6.84222e-28	5.70125e-27	NKIRAS1				ENSG00000111859	4919.47	-1.10136	0.0390553	-28.2001	5.83867e-175	2.97346e-173	NEDD9
ENSG00000272269	382.883	1.53545	0.114784	13.3768	8.26012e-41	9.60637e-40	NUP153-AS1				ENSG00000182551	2096.51	-1.09978	0.0465456	-23.6279	1.99101e-123	6.74948e-122	ADI1
ENSG00000166831	125.439	1.5341	0.228485	6.71423	1.8906e-11	8.68805e-11	RBPMS2				ENSG00000145287	98.8664	-1.09935	0.288049	-3.81655	0.000135332	0.000377717	PLAC8
ENSG00000169967	2686.59	1.53366	0.0443729	34.5629	9.10926e-262	7.55358e-260	MAP3K2				ENSG00000126878	492.411	-1.09757	0.0937617	-11.7059	1.18863e-31	1.09924e-30	AIF1L
ENSG00000143507	141.5	1.53358	0.228629	6.70773	1.97675e-11	9.07458e-11	DUSP10				ENSG00000160957	589.597	-1.09756	0.15674	-7.00242	2.5158e-12	1.20605e-11	RECQL4
ENSG00000178015	34.6969	1.53306	0.334641	4.58122	4.62268e-06	1.49505e-05	GPR150				ENSG00000198794	190.948	-1.09725	0.20732	-5.29253	1.20636e-07	4.40484e-07	SCAMP5
ENSG00000237187	509.838	1.53168	0.122961	12.4566	1.28731e-35	1.307e-34	NR2F1-AS1				ENSG00000254535	58.2351	-1.09693	0.248238	-4.41886	9.92206e-06	3.11282e-05	PABPC4L
ENSG00000085465	35.316	1.52983	0.410965	3.72253	0.000197234	0.000541611	OVGP1				ENSG00000106714	1064.62	-1.09667	0.0893432	-12.2748	1.23629e-34	1.22345e-33	CNTNAP3
ENSG00000125657	63.6234	1.52977	0.27362	5.59085	2.25965e-08	8.67387e-08	TNFSF9				ENSG00000143434	518.931	-1.09587	0.178163	-6.15097	7.70096e-10	3.24537e-09	SEMA6C
ENSG00000136052	976.584	1.52808	0.115782	13.1979	9.01979e-40	1.02181e-38	SLC41A2				ENSG00000137145	2759.49	-1.09488	0.0505386	-21.6641	4.4743e-104	1.25382e-102	DENND4C
ENSG00000187068	55.848	1.52697	0.302467	5.04839	4.45557e-07	1.56415e-06	C3orf70				ENSG00000178234	1417.81	-1.09474	0.0655111	-16.7107	1.09453e-62	1.844e-61	GALNT11
ENSG00000133985	25.9948	1.52585	0.382367	3.99053	6.59259e-05	0.000189943	TTC9				ENSG00000120756	101.009	-1.09425	0.215064	-5.08804	3.61778e-07	1.27727e-06	PLS1
ENSG00000265972	1123.5	1.5236	0.0591261	25.7686	1.9936e-146	8.23506e-145	TXNIP				ENSG00000163462	242.362	-1.09372	0.123045	-8.88874	6.18051e-19	3.91766e-18	TRIM46
ENSG00000259863	174.001	1.52306	0.158357	9.61789	6.71969e-22	4.73136e-21	SH3RF3-AS1				ENSG00000100802	117.09	-1.09298	0.28075	-3.89309	9.89758e-05	0.000280101	C14orf93
ENSG00000242173	83.5151	1.52241	0.233499	6.51998	7.03147e-11	3.135e-10	ARHGDIG				ENSG00000133026	3838.44	-1.09272	0.151887	-7.1943	6.27841e-13	3.09768e-12	MYH10
ENSG00000189410	534.072	1.51792	0.107465	14.1248	2.67195e-45	3.39798e-44	SH2D5				ENSG00000183048	407.779	-1.09251	0.101361	-10.7784	4.35457e-27	3.55538e-26	SLC25A10
ENSG00000263528	1387.82	1.51541	0.0868844	17.4416	3.98534e-68	7.32265e-67	IKBKE				ENSG00000160285	7701	-1.09224	0.0512864	-21.2969	1.21253e-100	3.28637e-99	LSS
ENSG00000148798	88.9018	1.5148	0.196339	7.71526	1.20739e-14	6.47404e-14	INA				ENSG00000165644	81.6292	-1.09222	0.252959	-4.31777	1.57614e-05	4.83994e-05	COMTD1
ENSG00000267787	27.496	1.51338	0.372666	4.06097	4.88699e-05	0.000142607	AC027097.2				ENSG00000171488	10784.8	-1.09196	0.0328905	-33.1999	1.08115e-241	8.01203e-240	LRRC8C
ENSG00000272913	35.7967	1.5122	0.361769	4.18002	2.91486e-05	8.74381e-05	AC009237.14				ENSG00000127920	13317.4	-1.08974	0.0317874	-34.282	1.45376e-257	1.15812e-255	GNG11
ENSG00000101335	1869.59	1.51	0.0516469	29.2369	6.59147e-188	3.62141e-186	MYL9				ENSG00000130222	67.6233	-1.08924	0.249863	-4.35935	1.30446e-05	4.04074e-05	GADD45G
ENSG00000030419	61.7757	1.50815	0.407287	3.70293	0.000213128	0.000583947	IKZF2				ENSG00000260912	241.404	-1.08878	0.164039	-6.63735	3.19377e-11	1.45418e-10	AL158206.1
ENSG00000280287	173.297	1.50635	0.157133	9.58645	9.11639e-22	6.37661e-21	AC131212.3				ENSG00000162174	334.858	-1.08794	0.184007	-5.91249	3.36983e-09	1.36718e-08	ASRGL1
ENSG00000242732	468.589	1.50557	0.0890346	16.91	3.79942e-64	6.58508e-63	RTL5				ENSG00000133119	1126.28	-1.08717	0.0729844	-14.8959	3.50449e-50	4.86442e-49	RFC3
ENSG00000180336	79.3918	1.50543	0.271377	5.54739	2.89961e-08	1.10411e-07	MEIOC				ENSG00000148019	1585.12	-1.08708	0.0520302	-20.8933	6.16289e-97	1.60595e-95	CEP78
ENSG00000115548	2638.3	1.50541	0.0472077	31.8891	3.7855e-223	2.52058e-221	KDM3A				ENSG00000172915	405.215	-1.08653	0.149453	-7.27006	3.59319e-13	1.79547e-12	NBEA
ENSG00000141582	739.595	1.50526	0.111431	13.5084	1.39456e-41	1.65199e-40	CBX4				ENSG00000204899	2066.01	-1.08634	0.0769888	-14.1104	3.27841e-45	4.15502e-44	MZT1
ENSG00000125826	4503.91	1.50436	0.0454069	33.1307	1.07601e-240	7.8952e-239	RBCK1				ENSG00000197472	73.3459	-1.08389	0.298834	-3.62705	0.000286676	0.000773321	ZNF695
ENSG00000250251	700.482	1.50272	0.0908445	16.5416	1.83936e-61	3.02348e-60	PKD1P6				ENSG00000187741	1045.9	-1.08308	0.098667	-10.9771	4.92332e-28	4.11618e-27	FANCA
ENSG00000266835	53.1011	1.50115	0.282496	5.31388	1.07314e-07	3.93191e-07	GAPLINC				ENSG00000138380	122.637	-1.08214	0.225364	-4.80172	1.57307e-06	5.28048e-06	CARF
ENSG00000164430	411.378	1.49828	0.108132	13.8561	1.16909e-43	1.43679e-42	CGAS				ENSG00000213920	64.7477	-1.08202	0.227677	-4.75242	2.00997e-06	6.69869e-06	MDP1
ENSG00000132274	11095.7	1.49654	0.0389856	38.3871	0	0	TRIM22				ENSG00000178726	1519.64	-1.0813	0.0547316	-19.7564	7.07048e-87	1.6276e-85	THBD
ENSG00000116514	2085.29	1.49626	0.0476133	31.4252	9.15469e-217	5.95348e-215	RNF19B				ENSG00000099910	326.815	-1.08015	0.128012	-8.43787	3.23175e-17	1.91213e-16	KLHL22
ENSG00000140830	1047.65	1.49549	0.0731166	20.4535	5.59015e-93	1.38549e-91	TXNL4B				ENSG00000167074	148.11	-1.0797	0.16135	-6.69165	2.20664e-11	1.0105e-10	TEF
ENSG00000271614	49.3144	1.49374	0.30566	4.88692	1.02425e-06	3.49555e-06	ATP2B1-AS1				ENSG00000278727	183.701	-1.07961	0.162407	-6.64755	2.98015e-11	1.35997e-10	AC000403.1
ENSG00000157693	642.577	1.49159	0.10294	14.49	1.40222e-47	1.84748e-46	TMEM268				ENSG00000184619	165.363	-1.07958	0.147971	-7.29589	2.96702e-13	1.48825e-12	KRBA2
ENSG00000258376	262.245	1.49136	0.122229	12.2013	3.05765e-34	2.99141e-33	AC004846.1				ENSG00000132646	5005.61	-1.079	0.041336	-26.1032	3.35442e-150	1.4225e-148	PCNA
ENSG00000095752	72.973	1.49119	0.257087	5.80033	6.61857e-09	2.62181e-08	IL11				ENSG00000186642	262.748	-1.07759	0.204338	-5.27358	1.3379e-07	4.86919e-07	PDE2A
ENSG00000182168	116.946	1.49072	0.252474	5.90445	3.53821e-09	1.4334e-08	UNC5C				ENSG00000110318	331.895	-1.07703	0.120081	-8.96916	2.98779e-19	1.91786e-18	CEP126
ENSG00000144730	191.982	1.49021	0.260645	5.71739	1.08175e-08	4.23921e-08	IL17RD				ENSG00000101460	269.18	-1.07633	0.157051	-6.85335	7.21411e-12	3.37779e-11	MAP1LC3A
ENSG00000198018	3141.57	1.4901	0.0411062	36.25	9.93346e-288	9.59203e-286	ENTPD7				ENSG00000167797	1179	-1.07624	0.0592758	-18.1565	1.14166e-73	2.22994e-72	CDK2AP2
ENSG00000228049	70.8845	1.48698	0.37421	3.97364	7.07816e-05	0.000203408	POLR2J2				ENSG00000185621	636.257	-1.07431	0.113708	-9.44796	3.45497e-21	2.37201e-20	LMLN
ENSG00000062370	550.271	1.48567	0.0948582	15.662	2.75064e-55	4.12614e-54	ZNF112				ENSG00000221829	628.666	-1.07412	0.137967	-7.78535	6.95227e-15	3.75672e-14	FANCG
ENSG00000107249	92.9985	1.48368	0.24521	6.05066	1.44256e-09	5.97211e-09	GLIS3				ENSG00000111275	1969.59	-1.07346	0.0621105	-17.2831	6.30595e-67	1.14358e-65	ALDH2
ENSG00000260273	28.2926	1.48125	0.377531	3.92351	8.72669e-05	0.000248446	AL359711.2				ENSG00000115073	1251.61	-1.0731	0.0631124	-17.003	7.80146e-65	1.36808e-63	ACTR1B
ENSG00000114529	799.414	1.48082	0.0703129	21.0604	1.83589e-98	4.8868e-97	C3orf52				ENSG00000151849	727.604	-1.07305	0.105367	-10.184	2.33772e-24	1.76703e-23	CENPJ
ENSG00000147889	355.653	1.47949	0.117083	12.6363	1.33216e-36	1.38726e-35	CDKN2A				ENSG00000007202	11289.4	-1.0722	0.0506579	-21.1656	1.98309e-99	5.29125e-98	KIAA0100
ENSG00000161040	382.356	1.47853	0.104415	14.1601	1.6179e-45	2.06458e-44	FBXL13				ENSG00000215784	168.154	-1.07086	0.164796	-6.49809	8.13483e-11	3.61249e-10	FAM72D
ENSG00000285106	356.142	1.47812	0.102514	14.4187	3.94531e-47	5.14946e-46	AC016831.6				ENSG00000147862	5099.54	-1.07082	0.0412953	-25.9308	2.99237e-148	1.25939e-146	NFIB
ENSG00000140993	231.84	1.47765	0.150313	9.8305	8.32039e-23	6.02384e-22	TIGD7				ENSG00000283445	61.2916	-1.06892	0.233083	-4.58598	4.51854e-06	1.46285e-05	AL136985.3
ENSG00000112276	988.971	1.47396	0.0949289	15.527	2.27644e-54	3.37846e-53	BVES				ENSG00000157593	2006.3	-1.06808	0.0539703	-19.7901	3.62051e-87	8.3775e-86	SLC35B2
ENSG00000198879	27.1832	1.47357	0.408294	3.6091	0.000307263	0.000827056	SFMBT2				ENSG00000129103	3493.5	-1.06726	0.0380416	-28.0551	3.45722e-173	1.74079e-171	SUMF2
ENSG00000154721	112.756	1.46989	0.246785	5.95615	2.58253e-09	1.05679e-08	JAM2				ENSG00000181773	116.917	-1.06686	0.162844	-6.55142	5.69935e-11	2.55589e-10	GPR3
ENSG00000188157	12992.7	1.46878	0.0294286	49.9099	0	0	AGRN				ENSG00000133056	541.779	-1.06638	0.122028	-8.73877	2.35665e-18	1.46102e-17	PIK3C2B
ENSG00000197646	1313.19	1.46697	0.0540348	27.1485	2.63434e-162	1.22165e-160	PDCD1LG2				ENSG00000137103	106.688	-1.06613	0.259005	-4.11627	3.85061e-05	0.000113749	TMEM8B
ENSG00000177406	122.607	1.46695	0.16664	8.80315	1.33024e-18	8.33726e-18	NINJ2-AS1				ENSG00000101639	963.347	-1.06517	0.0769438	-13.8435	1.39288e-43	1.709e-42	CEP192
ENSG00000232926	30.3977	1.46502	0.375464	3.90189	9.54452e-05	0.00027059	AC000078.1				ENSG00000100196	1096.03	-1.06359	0.068617	-15.5003	3.45064e-54	5.1041e-53	KDELR3
ENSG00000065675	66.4334	1.46432	0.284823	5.14114	2.73082e-07	9.73061e-07	PRKCQ				ENSG00000139618	1222.3	-1.06299	0.0919805	-11.5567	6.82687e-31	6.19277e-30	BRCA2
ENSG00000182179	985.366	1.46415	0.0921068	15.8962	6.73691e-57	1.03068e-55	UBA7				ENSG00000167600	288.147	-1.06251	0.118681	-8.95273	3.46799e-19	2.21971e-18	CYP2S1
ENSG00000224712	28.5953	1.45828	0.394556	3.696	0.000219019	0.000599293	NPIPA3				ENSG00000175087	434.546	-1.06226	0.102475	-10.3661	3.53667e-25	2.75258e-24	PDIK1L
ENSG00000148498	2408.17	1.45604	0.0648397	22.456	1.11814e-111	3.38415e-110	PARD3				ENSG00000213203	341.832	-1.06219	0.129394	-8.20889	2.23236e-16	1.28803e-15	GIMAP1
ENSG00000277969	65.5885	1.45387	0.282572	5.14512	2.67348e-07	9.53238e-07	AC006449.6				ENSG00000091947	637.73	-1.06046	0.0788498	-13.4491	3.11722e-41	3.65193e-40	TMEM101
ENSG00000151322	42.9667	1.45346	0.339419	4.28219	1.85061e-05	5.65167e-05	NPAS3				ENSG00000140545	2325.75	-1.05939	0.044449	-23.8338	1.48993e-125	5.16061e-124	MFGE8
ENSG00000177410	3499.7	1.45291	0.0414258	35.0725	1.77074e-269	1.52502e-267	ZFAS1				ENSG00000158793	419.667	-1.059	0.102796	-10.3019	6.90751e-25	5.3204e-24	NIT1
ENSG00000228742	131.919	1.45272	0.195723	7.42234	1.15066e-13	5.87069e-13	LINC02577				ENSG00000177000	942.259	-1.05814	0.0901505	-11.7375	8.18595e-32	7.59866e-31	MTHFR
ENSG00000180596	57.6381	1.45221	0.275701	5.26734	1.38411e-07	5.03325e-07	H2BC4				ENSG00000187243	265.758	-1.05585	0.278191	-3.7954	0.000147408	0.000409629	MAGED4B
ENSG00000142279	718.852	1.44948	0.112108	12.9293	3.07506e-38	3.3427e-37	WTIP				ENSG00000087338	941.05	-1.05531	0.0854125	-12.3554	4.55273e-35	4.56214e-34	GMCL1
ENSG00000273888	91.1702	1.44499	0.185414	7.79333	6.52668e-15	3.53017e-14	FRMD6-AS1				ENSG00000198155	70.0856	-1.05437	0.268363	-3.9289	8.53367e-05	0.000243261	ZNF876P
ENSG00000059728	1575.9	1.44422	0.0528095	27.3477	1.15068e-164	5.46107e-163	MXD1				ENSG00000145882	648.436	-1.05395	0.0821334	-12.8321	1.08346e-37	1.16023e-36	PCYOX1L
ENSG00000198948	57.4385	1.44404	0.253422	5.69815	1.21113e-08	4.73208e-08	MFAP3L				ENSG00000100368	2416.41	-1.0538	0.0462164	-22.8015	4.43021e-115	1.3938e-113	CSF2RB
ENSG00000197530	876	1.44201	0.085937	16.7799	3.4265e-63	5.81228e-62	MIB2				ENSG00000133138	537.418	-1.05338	0.104795	-10.0519	9.01386e-24	6.67984e-23	TBC1D8B
ENSG00000132821	40.9854	1.44183	0.353659	4.07689	4.56416e-05	0.000133694	VSTM2L				ENSG00000177311	5131.93	-1.05118	0.0391613	-26.8424	1.03568e-158	4.67647e-157	ZBTB38
ENSG00000124257	72.137	1.43891	0.354728	4.05637	4.98414e-05	0.000145234	NEURL2				ENSG00000147100	269.433	-1.05068	0.122329	-8.58895	8.77703e-18	5.31002e-17	SLC16A2
ENSG00000123609	2236.32	1.43751	0.0441084	32.5904	5.60987e-233	3.92269e-231	NMI				ENSG00000078687	780.445	-1.0503	0.239709	-4.38154	1.17841e-05	3.66861e-05	TNRC6C
ENSG00000223802	201.035	1.43709	0.14412	9.97149	2.03152e-23	1.49555e-22	CERS1				ENSG00000279519	67.023	-1.04941	0.242709	-4.32375	1.53401e-05	4.71838e-05	AC007382.1
ENSG00000129646	125.214	1.43506	0.329738	4.35213	1.34822e-05	4.16876e-05	QRICH2				ENSG00000137700	584.034	-1.04922	0.123718	-8.48077	2.23714e-17	1.3332e-16	SLC37A4
ENSG00000188599	319.785	1.43439	0.168419	8.51683	1.6398e-17	9.82736e-17	NPIPP1				ENSG00000183087	1230.59	-1.04842	0.0554777	-18.898	1.1838e-79	2.48642e-78	GAS6
ENSG00000116574	118.41	1.43259	0.18163	7.88743	3.08462e-15	1.69347e-14	RHOU				ENSG00000078804	3016.18	-1.04814	0.0486763	-21.5329	7.65546e-103	2.11602e-101	TP53INP2
ENSG00000197576	295.782	1.43229	0.114747	12.4822	9.33831e-36	9.53756e-35	HOXA4				ENSG00000154262	82.7623	-1.04807	0.235186	-4.45632	8.33779e-06	2.63282e-05	ABCA6
ENSG00000164197	229.197	1.42896	0.190888	7.48588	7.10719e-14	3.66805e-13	RNF180				ENSG00000183250	78.6835	-1.0474	0.210834	-4.96787	6.76924e-07	2.34028e-06	LINC01547
ENSG00000177465	44.5784	1.42761	0.301531	4.73455	2.19544e-06	7.29069e-06	ACOT4				ENSG00000198860	800.239	-1.04731	0.0699124	-14.9803	9.88405e-51	1.38402e-49	TSEN15
ENSG00000125733	3911.78	1.42381	0.0421791	33.7563	8.64511e-250	6.64958e-248	TRIP10				ENSG00000167874	228.923	-1.04693	0.146853	-7.12909	1.01035e-12	4.94663e-12	TMEM88
ENSG00000178764	644.07	1.42358	0.0868583	16.3896	2.26758e-60	3.65996e-59	ZHX2				ENSG00000130023	352.417	-1.04671	0.107339	-9.75142	1.81904e-22	1.30258e-21	ERMARD
ENSG00000180758	588.203	1.4191	0.164423	8.6308	6.09221e-18	3.71191e-17	GPR157				ENSG00000127528	1170.58	-1.04575	0.116721	-8.95941	3.2642e-19	2.09288e-18	KLF2
ENSG00000186615	108.541	1.41688	0.185172	7.6517	1.98337e-14	1.0516e-13	KTN1-AS1				ENSG00000180730	173.724	-1.04429	0.146321	-7.13701	9.53848e-13	4.67411e-12	SHISA2
ENSG00000137767	1147	1.41612	0.0549893	25.7527	3.00696e-146	1.2398e-144	SQOR				ENSG00000156535	20779.1	-1.04373	0.0359324	-29.047	1.68102e-185	9.0354e-184	CD109
ENSG00000110330	8592.27	1.41562	0.0432709	32.7152	9.48226e-235	6.71465e-233	BIRC2				ENSG00000164692	106.265	-1.04278	0.221657	-4.70446	2.54536e-06	8.39915e-06	COL1A2
ENSG00000276855	35.5247	1.41494	0.323236	4.37743	1.20085e-05	3.73482e-05	AC015922.3				ENSG00000128944	1365.28	-1.04262	0.0594264	-17.5447	6.52843e-69	1.2105e-67	KNSTRN
ENSG00000170775	648.174	1.41466	0.0715589	19.7691	5.49039e-87	1.26517e-85	GPR37				ENSG00000179044	198.598	-1.0388	0.193043	-5.38117	7.40022e-08	2.7411e-07	EXOC3L1
ENSG00000248161	36.2691	1.41367	0.308562	4.58147	4.61711e-06	1.49368e-05	AC098487.1				ENSG00000181938	883.269	-1.03761	0.0638001	-16.2634	1.79544e-59	2.85861e-58	GINS3
ENSG00000174137	53.6155	1.41364	0.376921	3.75049	0.00017649	0.000486563	FAM53A				ENSG00000237753	56.8574	-1.03738	0.265799	-3.90286	9.50615e-05	0.000269605	AC079922.2
ENSG00000106785	1352.96	1.41224	0.0645341	21.8836	3.72351e-106	1.07032e-104	TRIM14				ENSG00000197381	2443.72	-1.03715	0.179312	-5.78405	7.2925e-09	2.88212e-08	ADARB1
ENSG00000173281	5495.49	1.41179	0.0381617	36.9949	1.38094e-299	1.413e-297	PPP1R3B				ENSG00000136536	4150.99	-1.03702	0.0445308	-23.2877	5.90737e-120	1.94638e-118	MARCHF7
ENSG00000169621	155.112	1.41121	0.172806	8.16645	3.17585e-16	1.82063e-15	APLF				ENSG00000003436	8489.46	-1.03674	0.0373211	-27.779	7.78655e-170	3.85115e-168	TFPI
ENSG00000102387	250.569	1.40935	0.119692	11.7749	5.2596e-32	4.90266e-31	TAF7L				ENSG00000162600	157.595	-1.03671	0.193545	-5.35644	8.48796e-08	3.1305e-07	OMA1
ENSG00000088826	1202.45	1.40614	0.0812114	17.3146	3.64957e-67	6.63466e-66	SMOX				ENSG00000188511	257.131	-1.03641	0.118965	-8.71187	2.98903e-18	1.84588e-17	C22orf34
ENSG00000154928	277.158	1.40497	0.12126	11.5864	4.83019e-31	4.40304e-30	EPHB1				ENSG00000231652	70.5254	-1.03437	0.212565	-4.86611	1.13817e-06	3.86952e-06	AL590428.1
ENSG00000118804	251.8	1.40475	0.249329	5.63412	1.75957e-08	6.80343e-08	STBD1				ENSG00000127419	187.741	-1.03397	0.167871	-6.15929	7.30707e-10	3.08521e-09	TMEM175
ENSG00000147324	2575.82	1.4036	0.0694031	20.2238	6.03884e-91	1.46575e-89	MFHAS1				ENSG00000142046	222.7	-1.03378	0.157523	-6.56269	5.2844e-11	2.37601e-10	TMEM91
ENSG00000147852	444.237	1.40297	0.135432	10.3592	3.8021e-25	2.95504e-24	VLDLR				ENSG00000110092	55135.2	-1.03352	0.026841	-38.5052	0	0	CCND1
ENSG00000198342	105.211	1.40276	0.259304	5.40971	6.31261e-08	2.35034e-07	ZNF442				ENSG00000212694	174.874	-1.03313	0.135235	-7.63947	2.18121e-14	1.15376e-13	LINC01089
ENSG00000158286	167.457	1.40018	0.178097	7.8619	3.78341e-15	2.06795e-14	RNF207				ENSG00000172819	544.015	-1.03188	0.0969629	-10.642	1.89911e-26	1.52764e-25	RARG
ENSG00000180667	1432.06	1.39844	0.0594812	23.5106	3.17796e-122	1.06758e-120	YOD1				ENSG00000075618	14830.9	-1.03005	0.0264658	-38.9201	0	0	FSCN1
ENSG00000140577	2265.44	1.39575	0.0645822	21.612	1.38427e-103	3.85006e-102	CRTC3				ENSG00000188452	155.389	-1.02957	0.147708	-6.97029	3.16282e-12	1.50844e-11	CERKL
ENSG00000095397	204.913	1.39386	0.175455	7.94428	1.95315e-15	1.08268e-14	WHRN				ENSG00000143815	4883.28	-1.0292	0.0476467	-21.6007	1.76795e-103	4.91108e-102	LBR
ENSG00000095203	46.8896	1.3936	0.313349	4.44744	8.68996e-06	2.74092e-05	EPB41L4B				ENSG00000164161	71847.5	-1.02908	0.0502418	-20.4825	3.08597e-93	7.70836e-92	HHIP
ENSG00000258920	63.3254	1.39343	0.255772	5.44792	5.09615e-08	1.91211e-07	FOXN3-AS1				ENSG00000235655	53.5596	-1.02877	0.270189	-3.8076	0.000140319	0.000390806	H3P6
ENSG00000277013	49.6117	1.39299	0.284989	4.88788	1.01926e-06	3.47904e-06	AC008556.1				ENSG00000049541	1126.53	-1.02681	0.0771698	-13.3059	2.14043e-40	2.46613e-39	RFC2
ENSG00000237943	91.9163	1.38917	0.202019	6.87644	6.13657e-12	2.88234e-11	PRKCQ-AS1				ENSG00000205336	5413.27	-1.02678	0.0400525	-25.6359	6.08008e-145	2.48848e-143	ADGRG1
ENSG00000149328	81.291	1.38911	0.205864	6.74771	1.50198e-11	6.93504e-11	GLB1L2				ENSG00000173221	392.236	-1.02593	0.115849	-8.8557	8.31597e-19	5.24593e-18	GLRX
ENSG00000130413	115.515	1.38889	0.198257	7.0055	2.46098e-12	1.18078e-11	STK33				ENSG00000180198	2857.25	-1.02586	0.0557989	-18.3849	1.73446e-75	3.47609e-74	RCC1
ENSG00000259518	56.0657	1.38498	0.248238	5.57923	2.41592e-08	9.24665e-08	LINC01583				ENSG00000149564	6687.29	-1.02365	0.0282415	-36.2463	1.13484e-287	1.09111e-285	ESAM
ENSG00000131323	3211.78	1.38467	0.0501085	27.6335	4.40915e-168	2.16155e-166	TRAF3				ENSG00000133739	198.243	-1.02271	0.149304	-6.84984	7.39344e-12	3.4603e-11	LRRCC1
ENSG00000124145	2573.65	1.38318	0.0498476	27.7482	1.83138e-169	9.01783e-168	SDC4				ENSG00000140931	2281.2	-1.02194	0.0819483	-12.4705	1.08146e-35	1.10201e-34	CMTM3
ENSG00000213949	504.781	1.38129	0.211183	6.54076	6.12087e-11	2.73886e-10	ITGA1				ENSG00000181744	3000.35	-1.02186	0.0780069	-13.0996	3.31101e-39	3.70202e-38	DIPK2A
ENSG00000270157	97.9499	1.38128	0.222019	6.22145	4.92575e-10	2.09483e-09	AC004918.3				ENSG00000165410	4133.67	-1.02059	0.0388652	-26.2597	5.54472e-152	2.39691e-150	CFL2
ENSG00000156345	120.971	1.38106	0.235564	5.86276	4.55225e-09	1.82631e-08	CDK20				ENSG00000079785	4575.87	-1.02023	0.0451444	-22.5993	4.40593e-113	1.3537e-111	DDX1
ENSG00000243710	73.854	1.38066	0.216375	6.38084	1.76114e-10	7.66964e-10	CFAP57				ENSG00000220785	90.3672	-1.01984	0.199019	-5.12435	2.98568e-07	1.06133e-06	MTMR9LP
ENSG00000257178	31.8997	1.37948	0.33872	4.07263	4.6485e-05	0.000136058	AC103702.1				ENSG00000119403	2693.69	-1.01941	0.0454332	-22.4377	1.68899e-111	5.10495e-110	PHF19
ENSG00000128394	205.754	1.3794	0.140622	9.80927	1.02713e-22	7.41704e-22	APOBEC3F				ENSG00000239306	2430.79	-1.01839	0.0476572	-21.3692	2.5862e-101	7.06093e-100	RBM14
ENSG00000066248	123.693	1.37871	0.193555	7.12312	1.05514e-12	5.16027e-12	NGEF				ENSG00000196230	54337.7	-1.01826	0.0233251	-43.6552	0	0	TUBB
ENSG00000197776	78.6011	1.37749	0.341096	4.03841	5.38156e-05	0.000156304	KLHDC1				ENSG00000102317	16831.4	-1.01808	0.0350255	-29.0668	9.44948e-186	5.09131e-184	RBM3
ENSG00000167657	5145.45	1.37484	0.0409616	33.5641	5.61013e-247	4.27097e-245	DAPK3				ENSG00000102393	865.052	-1.01782	0.0996129	-10.2178	1.65057e-24	1.25444e-23	GLA
ENSG00000159208	77.416	1.37368	0.283312	4.84865	1.24304e-06	4.21004e-06	CIART				ENSG00000280789	908.639	-1.01766	0.0633142	-16.0732	3.93254e-58	6.1385e-57	PAGR1
ENSG00000204644	71.44	1.37166	0.238592	5.74899	8.97806e-09	3.53138e-08	ZFP57				ENSG00000074621	413.916	-1.01614	0.146499	-6.93614	4.02946e-12	1.91155e-11	SLC24A1
ENSG00000087494	193.995	1.37144	0.178288	7.69228	1.44535e-14	7.70738e-14	PTHLH				ENSG00000107551	115.684	-1.01609	0.244442	-4.15676	3.22787e-05	9.63223e-05	RASSF4
ENSG00000081059	228.365	1.37093	0.169842	8.07179	6.92727e-16	3.91387e-15	TCF7				ENSG00000198286	2137.14	-1.01449	0.0580917	-17.4637	2.71018e-68	4.99201e-67	CARD11
ENSG00000108797	2560.47	1.36909	0.0515735	26.5465	2.8216e-155	1.24139e-153	CNTNAP1				ENSG00000154059	1492.26	-1.01408	0.107718	-9.41418	4.76772e-21	3.26524e-20	IMPACT
ENSG00000120693	1693.98	1.36668	0.0707417	19.3192	3.70106e-83	8.1416e-82	SMAD9				ENSG00000253982	204.414	-1.01357	0.173459	-5.84325	5.11935e-09	2.04389e-08	AC100810.1
ENSG00000205562	151.236	1.36123	0.178805	7.61294	2.67928e-14	1.40886e-13	AL049775.1				ENSG00000167130	715.896	-1.01196	0.0724572	-13.9664	2.50075e-44	3.11108e-43	DOLPP1
ENSG00000115109	1276.86	1.35855	0.0830007	16.3679	3.23998e-60	5.21435e-59	EPB41L5				ENSG00000215193	2660.81	-1.0119	0.0417416	-24.2419	8.04194e-130	2.92632e-128	PEX26
ENSG00000122420	75.088	1.35831	0.233694	5.81235	6.16017e-09	2.44543e-08	PTGFR				ENSG00000204389	2275.22	-1.01146	0.0598474	-16.9007	4.44739e-64	7.69615e-63	HSPA1A
ENSG00000156049	212.566	1.35737	0.125166	10.8446	2.11569e-27	1.73949e-26	GNA14				ENSG00000165424	342.495	-1.0112	0.114131	-8.86002	8.00014e-19	5.05241e-18	ZCCHC24
ENSG00000171056	3731.41	1.35682	0.0496467	27.3295	1.89199e-164	8.94126e-163	SOX7				ENSG00000125821	1505.33	-1.00918	0.0480828	-20.9884	8.36847e-98	2.20386e-96	DTD1
ENSG00000279253	27.531	1.35532	0.344262	3.93689	8.25433e-05	0.00023569	AL121753.2				ENSG00000029639	491.845	-1.00814	0.0824051	-12.234	2.04619e-34	2.01422e-33	TFB1M
ENSG00000069493	62.8198	1.35512	0.31263	4.33458	1.46036e-05	4.50114e-05	CLEC2D				ENSG00000123700	1430.63	-1.00673	0.0620722	-16.2187	3.72127e-59	5.89954e-58	KCNJ2
ENSG00000271009	30.763	1.35484	0.331225	4.09039	4.30649e-05	0.000126429	AC116667.1				ENSG00000253882	379.515	-1.00645	0.157469	-6.39142	1.64348e-10	7.17406e-10	AC099548.2
ENSG00000099860	3092	1.35458	0.0536872	25.2309	1.83623e-140	7.3141e-139	GADD45B				ENSG00000108352	128.914	-1.00636	0.194236	-5.1811	2.20586e-07	7.90807e-07	RAPGEFL1
ENSG00000144445	781.561	1.3525	0.10253	13.1913	9.84278e-40	1.11448e-38	KANSL1L				ENSG00000164187	1004.12	-1.00634	0.128098	-7.85602	3.96532e-15	2.16419e-14	LMBRD2
ENSG00000107864	226.123	1.34996	0.14073	9.59254	8.59388e-22	6.02247e-21	CPEB3				ENSG00000259291	92.4939	-1.00538	0.193579	-5.19364	2.06224e-07	7.4039e-07	ZNF710-AS1
ENSG00000234127	3337.73	1.34909	0.0515664	26.1621	7.17316e-151	3.05352e-149	TRIM26				ENSG00000247271	78.187	-1.0022	0.205	-4.88876	1.01476e-06	3.46421e-06	ZBED5-AS1
ENSG00000263535	43.8381	1.34873	0.286162	4.71318	2.4388e-06	8.0652e-06	AK4P1				ENSG00000239779	682.624	-1.00179	0.0798047	-12.553	3.82591e-36	3.94366e-35	WBP1
ENSG00000185904	67.8517	1.3471	0.22143	6.08363	1.17491e-09	4.89221e-09	LINC00839				ENSG00000146834	1803.59	-1.00006	0.0522614	-19.1357	1.27338e-81	2.73116e-80	MEPCE
ENSG00000153879	3786.74	1.34615	0.0537574	25.0413	2.17345e-138	8.56553e-137	CEBPG				ENSG00000154188	174.702	-0.997983	0.196886	-5.06883	4.00276e-07	1.40962e-06	ANGPT1
ENSG00000181982	540.69	1.34312	0.0892109	15.0556	3.17303e-51	4.47393e-50	CCDC149				ENSG00000104983	172.55	-0.997024	0.174933	-5.69946	1.2019e-08	4.69685e-08	CCDC61
ENSG00000178381	908.83	1.34263	0.0708837	18.9413	5.21289e-80	1.10321e-78	ZFAND2A				ENSG00000175322	98.6417	-0.996645	0.239171	-4.16708	3.08533e-05	9.23156e-05	ZNF519
ENSG00000144031	37.7193	1.34153	0.341691	3.92613	8.6323e-05	0.000245822	ANKRD53				ENSG00000050438	526.714	-0.995923	0.178501	-5.57938	2.41384e-08	9.24028e-08	SLC4A8
ENSG00000150995	1363.65	1.34067	0.0683199	19.6234	9.76532e-86	2.20471e-84	ITPR1				ENSG00000172159	2006.09	-0.995635	0.0717986	-13.8671	1.00297e-43	1.23331e-42	FRMD3
ENSG00000127334	1080.85	1.33958	0.0852564	15.7124	1.24341e-55	1.86897e-54	DYRK2				ENSG00000142188	1337.22	-0.995147	0.0686335	-14.4994	1.22143e-47	1.61406e-46	TMEM50B
ENSG00000148143	1198.12	1.33918	0.0885155	15.1293	1.03717e-51	1.47171e-50	ZNF462				ENSG00000166311	2330.91	-0.995046	0.0713591	-13.9442	3.4121e-44	4.226e-43	SMPD1
ENSG00000185453	644.388	1.33532	0.0750646	17.7889	8.61419e-71	1.62287e-69	ZSWIM9				ENSG00000179909	88.9378	-0.9932	0.208756	-4.75772	1.95795e-06	6.52825e-06	ZNF154
ENSG00000127666	1364.72	1.33513	0.060634	22.0195	1.87365e-107	5.45609e-106	TICAM1				ENSG00000147813	444.908	-0.992788	0.121673	-8.1595	3.36403e-16	1.92603e-15	NAPRT
ENSG00000157833	415.712	1.33386	0.0988612	13.4922	1.73719e-41	2.04808e-40	GAREM2				ENSG00000233251	807.944	-0.992663	0.0636721	-15.5902	8.48202e-55	1.26555e-53	AC007743.1
ENSG00000107338	1193.74	1.33381	0.0750069	17.7825	9.6658e-71	1.81945e-69	SHB				ENSG00000160211	4016.21	-0.99236	0.0412939	-24.0317	1.29861e-127	4.59792e-126	G6PD
ENSG00000253250	78.8633	1.33339	0.223295	5.97144	2.35168e-09	9.64632e-09	C8orf88				ENSG00000197056	732.037	-0.991501	0.124506	-7.96346	1.67289e-15	9.29635e-15	ZMYM1
ENSG00000197329	2286.64	1.33296	0.0429494	31.0357	1.78132e-211	1.09763e-209	PELI1				ENSG00000142794	198.626	-0.991275	0.155867	-6.35977	2.0206e-10	8.76025e-10	NBPF3
ENSG00000139192	255.805	1.32693	0.123228	10.7681	4.86789e-27	3.97304e-26	TAPBPL				ENSG00000060762	474.417	-0.991216	0.0973278	-10.1843	2.33017e-24	1.76193e-23	MPC1
ENSG00000176697	476.274	1.32564	0.086645	15.2996	7.68769e-53	1.11207e-51	BDNF				ENSG00000172244	195.68	-0.990894	0.166997	-5.93361	2.96348e-09	1.20914e-08	C5orf34
ENSG00000092010	3587.96	1.3251	0.0371819	35.6384	3.56545e-278	3.23297e-276	PSME1				ENSG00000173801	3234.18	-0.988608	0.0453585	-21.7954	2.56432e-105	7.3052e-104	JUP
ENSG00000270194	125.16	1.32307	0.17665	7.48977	6.89939e-14	3.56245e-13	AC097359.2				ENSG00000160325	124.632	-0.988455	0.253472	-3.89966	9.63282e-05	0.000272954	CACFD1
ENSG00000148219	135.926	1.32301	0.180092	7.34631	2.03751e-13	1.03128e-12	ASTN2				ENSG00000115993	4021.82	-0.988176	0.0416042	-23.7518	1.05143e-124	3.61931e-123	TRAK2
ENSG00000173786	7356.42	1.32202	0.036457	36.2625	6.30393e-288	6.14041e-286	CNP				ENSG00000280071	947.818	-0.98699	0.0787189	-12.5382	4.61592e-36	4.74482e-35	GATD3B
ENSG00000242600	28.0861	1.32087	0.36266	3.64216	0.000270357	0.000731335	MBL1P				ENSG00000119969	1263.39	-0.98658	0.0964812	-10.2256	1.52245e-24	1.15903e-23	HELLS
ENSG00000170456	1171.6	1.31654	0.0889646	14.7984	1.49921e-49	2.04659e-48	DENND5B				ENSG00000012174	1925.07	-0.986349	0.0453478	-21.7507	6.79837e-105	1.93178e-103	MBTPS2
ENSG00000217801	43.5394	1.31607	0.282248	4.6628	3.11929e-06	1.02322e-05	AL390719.1				ENSG00000153048	1100.44	-0.984836	0.0675555	-14.5782	3.86733e-48	5.14399e-47	CARHSP1
ENSG00000198832	490.264	1.31338	0.090425	14.5245	8.47712e-48	1.12353e-46	SELENOM				ENSG00000173599	220.143	-0.984567	0.238395	-4.12998	3.62792e-05	0.000107526	PC
ENSG00000119669	2045.71	1.31313	0.0475272	27.6291	4.97441e-168	2.43332e-166	IRF2BPL				ENSG00000160014	14576.4	-0.984498	0.0351073	-28.0426	4.91817e-173	2.47083e-171	CALM3
ENSG00000266208	299.959	1.3131	0.108495	12.1029	1.01994e-33	9.83601e-33	AC080112.1				ENSG00000107758	1978.89	-0.984212	0.0504213	-19.5198	7.45678e-85	1.66999e-83	PPP3CB
ENSG00000116717	3512.98	1.3123	0.0433991	30.238	7.50799e-201	4.38412e-199	GADD45A				ENSG00000107872	115.797	-0.983695	0.178854	-5.49998	3.79833e-08	1.437e-07	FBXL15
ENSG00000106993	541.752	1.31187	0.0809105	16.2139	4.0244e-59	6.37106e-58	CDC37L1				ENSG00000281332	60.5907	-0.983117	0.24386	-4.03148	5.54256e-05	0.000160749	LINC00997
ENSG00000069011	36.8882	1.3116	0.338941	3.8697	0.000108969	0.000307291	PITX1				ENSG00000186994	245.04	-0.982608	0.162699	-6.03944	1.54648e-09	6.39404e-09	KANK3
ENSG00000166224	1949.86	1.31095	0.0700785	18.7069	4.34673e-78	8.94447e-77	SGPL1				ENSG00000133460	152.587	-0.982506	0.199507	-4.92466	8.45083e-07	2.89783e-06	SLC2A11
ENSG00000100312	35.6367	1.3109	0.319731	4.10003	4.13101e-05	0.000121581	ACR				ENSG00000178295	977.609	-0.982068	0.0907159	-10.8258	2.59939e-27	2.13169e-26	GEN1
ENSG00000155363	4319.55	1.30988	0.0633795	20.6673	6.82763e-95	1.73262e-93	MOV10				ENSG00000162063	2098.41	-0.981755	0.0422466	-23.2387	1.85241e-119	6.07646e-118	CCNF
ENSG00000179588	486.682	1.30747	0.150276	8.70044	3.30593e-18	2.03763e-17	ZFPM1				ENSG00000142910	13093.2	-0.981633	0.0353553	-27.7648	1.15417e-169	5.69579e-168	TINAGL1
ENSG00000154930	551.982	1.30746	0.0865251	15.1108	1.37434e-51	1.94519e-50	ACSS1				ENSG00000073150	274.945	-0.979446	0.12213	-8.01972	1.05991e-15	5.94176e-15	PANX2
ENSG00000101333	122.257	1.30699	0.313136	4.17386	2.99477e-05	8.97386e-05	PLCB4				ENSG00000213186	1367.79	-0.979427	0.070886	-13.8169	2.01467e-43	2.46243e-42	TRIM59
ENSG00000083799	3147.36	1.30639	0.0664774	19.6517	5.591e-86	1.2687e-84	CYLD				ENSG00000137269	340.058	-0.977795	0.124322	-7.865	3.69093e-15	2.01838e-14	LRRC1
ENSG00000171608	879.623	1.30535	0.0851437	15.3312	4.73366e-53	6.87428e-52	PIK3CD				ENSG00000138092	1958.69	-0.977511	0.0760102	-12.8603	7.53168e-38	8.09371e-37	CENPO
ENSG00000164463	1031.74	1.30475	0.0922159	14.1488	1.89946e-45	2.4211e-44	CREBRF				ENSG00000136943	60.4956	-0.976746	0.254737	-3.83433	0.000125908	0.000352563	CTSV
ENSG00000084636	61.6848	1.30347	0.285792	4.5609	5.09341e-06	1.64324e-05	COL16A1				ENSG00000182481	10537.1	-0.976733	0.0326125	-29.9497	4.44572e-197	2.56908e-195	KPNA2
ENSG00000155893	81.9455	1.30309	0.250169	5.20885	1.90015e-07	6.83957e-07	PXYLP1				ENSG00000158301	491.699	-0.97649	0.133828	-7.29659	2.95148e-13	1.48079e-12	GPRASP2
ENSG00000111801	649.418	1.303	0.0909567	14.3256	1.51518e-46	1.96155e-45	BTN3A3				ENSG00000170540	10715.1	-0.976045	0.0379699	-25.7057	1.00852e-145	4.14291e-144	ARL6IP1
ENSG00000145623	1451.63	1.29998	0.055483	23.4303	2.09834e-121	6.99634e-120	OSMR				ENSG00000125827	2703.41	-0.975906	0.0495605	-19.6912	2.56544e-86	5.85119e-85	TMX4
ENSG00000140464	5236.2	1.29988	0.0398255	32.6394	1.13272e-233	7.94544e-232	PML				ENSG00000185808	352.08	-0.975656	0.111275	-8.76797	1.81911e-18	1.13407e-17	PIGP
ENSG00000100600	4368.46	1.2949	0.0390708	33.1424	7.28854e-241	5.36562e-239	LGMN				ENSG00000143344	2622.13	-0.974034	0.0371951	-26.1871	3.72319e-151	1.59404e-149	RGL1
ENSG00000165626	1187.97	1.29415	0.117162	11.0458	2.29675e-28	1.93765e-27	BEND7				ENSG00000089053	4618.69	-0.973904	0.0522187	-18.6505	1.25125e-77	2.55356e-76	ANAPC5
ENSG00000273472	44.0442	1.29388	0.312852	4.13576	3.53775e-05	0.000105049	AC096733.2				ENSG00000188559	1973.45	-0.973394	0.057148	-17.0329	4.68473e-65	8.26067e-64	RALGAPA2
ENSG00000159917	102.866	1.29345	0.206829	6.25372	4.00784e-10	1.71295e-09	ZNF235				ENSG00000221838	663.949	-0.973291	0.0819138	-11.8819	1.46996e-32	1.38643e-31	AP4M1
ENSG00000259529	176.378	1.29249	0.210782	6.13187	8.68522e-10	3.64639e-09	AL136295.5				ENSG00000115602	25595.1	-0.972676	0.0286065	-34.0019	2.09007e-253	1.62443e-251	IL1RL1
ENSG00000089041	430.401	1.29211	0.0984944	13.1186	2.5766e-39	2.88667e-38	P2RX7				ENSG00000031823	1572.88	-0.972515	0.107488	-9.04769	1.4602e-19	9.49599e-19	RANBP3
ENSG00000128487	1287.76	1.29062	0.0886357	14.561	4.97539e-48	6.60602e-47	SPECC1				ENSG00000162384	899.403	-0.972133	0.0768445	-12.6507	1.10953e-36	1.15921e-35	CZIB
ENSG00000164674	144.138	1.28968	0.174017	7.41124	1.25121e-13	6.37783e-13	SYTL3				ENSG00000163703	589.129	-0.971065	0.108953	-8.91267	4.98171e-19	3.16677e-18	CRELD1
ENSG00000103187	12017.1	1.28954	0.0256579	50.2588	0	0	COTL1				ENSG00000249751	7410.07	-0.970283	0.0290834	-33.3621	4.86234e-244	3.63958e-242	ECSCR
ENSG00000213658	106.31	1.28579	0.23622	5.44319	5.23337e-08	1.96194e-07	LAT				ENSG00000072864	1221.93	-0.970189	0.0701232	-13.8355	1.55694e-43	1.90924e-42	NDE1
ENSG00000147912	1389.13	1.28537	0.0753922	17.0491	3.54785e-65	6.27585e-64	FBXO10				ENSG00000149218	1932.11	-0.96997	0.0507259	-19.1218	1.66273e-81	3.5628e-80	ENDOD1
ENSG00000116032	34.3765	1.27937	0.356517	3.58852	0.000332564	0.000891821	GRIN3B				ENSG00000100034	7310.2	-0.969334	0.04004	-24.2092	1.78163e-129	6.47247e-128	PPM1F
ENSG00000178607	1881.67	1.27925	0.0760184	16.8281	1.51923e-63	2.58885e-62	ERN1				ENSG00000181450	361.185	-0.969165	0.227446	-4.26108	2.03438e-05	6.19422e-05	ZNF678
ENSG00000197081	10595.5	1.27763	0.0598739	21.3387	4.96935e-101	1.35344e-99	IGF2R				ENSG00000164924	34727.3	-0.968933	0.0298467	-32.4636	3.47938e-231	2.40282e-229	YWHAZ
ENSG00000152952	27544	1.27761	0.0316475	40.3699	0	0	PLOD2				ENSG00000005249	5026.19	-0.968879	0.0501508	-19.3193	3.6951e-83	8.13652e-82	PRKAR2B
ENSG00000162415	82.8458	1.27476	0.244265	5.21878	1.80107e-07	6.49027e-07	ZSWIM5				ENSG00000162817	1563.64	-0.966545	0.0538067	-17.9633	3.77729e-72	7.2323e-71	C1orf115
ENSG00000237149	60.9169	1.2747	0.268769	4.74275	2.10839e-06	7.01308e-06	ZNF503-AS2				ENSG00000109971	60687.1	-0.963752	0.0279831	-34.4405	6.24429e-260	5.12078e-258	HSPA8
ENSG00000270547	322.435	1.27177	0.122584	10.3746	3.23398e-25	2.51963e-24	LINC01235				ENSG00000272540	238.812	-0.963413	0.172297	-5.5916	2.24988e-08	8.63782e-08	AL662797.1
ENSG00000224470	5619.95	1.27161	0.0492613	25.8135	6.25951e-147	2.59526e-145	ATXN1L				ENSG00000197008	103.984	-0.963125	0.2028	-4.74913	2.04291e-06	6.80543e-06	ZNF138
ENSG00000166289	401.292	1.27079	0.0984386	12.9095	3.98125e-38	4.31096e-37	PLEKHF1				ENSG00000135709	293.757	-0.962915	0.177438	-5.42677	5.73817e-08	2.14506e-07	KIAA0513
ENSG00000090554	80.0358	1.268	0.212124	5.97765	2.26385e-09	9.29118e-09	FLT3LG				ENSG00000159055	465.836	-0.962587	0.0980045	-9.82186	9.06534e-23	6.55679e-22	MIS18A
ENSG00000171729	571.208	1.26651	0.0949368	13.3405	1.34473e-40	1.5566e-39	TMEM51				ENSG00000185813	1872.87	-0.962105	0.068994	-13.9448	3.38568e-44	4.19561e-43	PCYT2
ENSG00000166326	9848.09	1.26651	0.0549594	23.0444	1.67275e-117	5.36096e-116	TRIM44				ENSG00000033100	3823.1	-0.962047	0.0463366	-20.7622	9.51924e-96	2.44345e-94	CHPF2
ENSG00000225377	66.407	1.26532	0.293275	4.31446	1.59993e-05	4.90962e-05	NRSN2-AS1				ENSG00000106330	348.986	-0.959225	0.109038	-8.7972	1.40269e-18	8.77903e-18	MOSPD3
ENSG00000103257	5844.22	1.26525	0.0324437	38.9982	0	0	SLC7A5				ENSG00000075188	893.063	-0.958595	0.0760131	-12.6109	1.83847e-36	1.9074e-35	NUP37
ENSG00000127080	1559.29	1.2638	0.0901285	14.0222	1.14017e-44	1.43041e-43	IPPK				ENSG00000100147	117.405	-0.958256	0.167947	-5.70569	1.15871e-08	4.53283e-08	CCDC134
ENSG00000115295	2589.2	1.26309	0.0582383	21.6883	2.64803e-104	7.44854e-103	CLIP4				ENSG00000013563	2924.27	-0.958074	0.0535671	-17.8855	1.5297e-71	2.9015e-70	DNASE1L1
ENSG00000136379	872.077	1.26203	0.0677061	18.6399	1.52581e-77	3.11103e-76	ABHD17C				ENSG00000109452	414.45	-0.955797	0.112549	-8.49228	2.02616e-17	1.2107e-16	INPP4B
ENSG00000112561	193.08	1.2617	0.139102	9.07035	1.18637e-19	7.73551e-19	TFEB				ENSG00000124222	3621.95	-0.955065	0.0476531	-20.042	2.36922e-89	5.6221e-88	STX16
ENSG00000123342	48.7634	1.26104	0.277235	4.54865	5.39921e-06	1.73612e-05	MMP19				ENSG00000130052	1527.26	-0.95493	0.063966	-14.9287	2.1442e-50	2.98555e-49	STARD8
ENSG00000169871	4287.91	1.26014	0.0733226	17.1863	3.36522e-66	6.02929e-65	TRIM56				ENSG00000163364	221.031	-0.954238	0.14407	-6.62345	3.5091e-11	1.59255e-10	LINC01116
ENSG00000125898	357.31	1.25806	0.112974	11.1358	8.39579e-29	7.17535e-28	FAM110A				ENSG00000197429	421.826	-0.953614	0.124141	-7.68172	1.56965e-14	8.35423e-14	IPP
ENSG00000173898	1225.69	1.25806	0.200268	6.28185	3.34571e-10	1.43601e-09	SPTBN2				ENSG00000213639	7925.02	-0.952665	0.0563908	-16.894	4.98277e-64	8.60928e-63	PPP1CB
ENSG00000197976	2418.51	1.25359	0.0466081	26.8964	2.42299e-159	1.10301e-157	AKAP17A				ENSG00000272047	607.981	-0.950422	0.146212	-6.5003	8.01626e-11	3.56126e-10	GTF2H5
ENSG00000136235	374.388	1.25353	0.13753	9.11456	7.89917e-20	5.19129e-19	GPNMB				ENSG00000112039	300.809	-0.950271	0.11008	-8.63257	5.9988e-18	3.65699e-17	FANCE
ENSG00000165312	361.626	1.25083	0.106163	11.7822	4.82441e-32	4.50453e-31	OTUD1				ENSG00000108784	1107.18	-0.950187	0.0564411	-16.835	1.3514e-63	2.30815e-62	NAGLU
ENSG00000151014	1200.61	1.25035	0.0644632	19.3964	8.27966e-84	1.83767e-82	NOCT				ENSG00000137941	248.655	-0.94985	0.188671	-5.03441	4.79311e-07	1.67684e-06	TTLL7
ENSG00000279692	73.1414	1.24905	0.27383	4.56141	5.08114e-06	1.63952e-05	AC110285.6				ENSG00000186834	1250.48	-0.94869	0.0703441	-13.4864	1.87991e-41	2.21401e-40	HEXIM1
ENSG00000124225	1881.41	1.2469	0.0581506	21.4426	5.3488e-102	1.46573e-100	PMEPA1				ENSG00000156787	352.01	-0.948284	0.114748	-8.26404	1.4082e-16	8.16937e-16	TBC1D31
ENSG00000139517	1634.19	1.24658	0.0569063	21.9058	2.28834e-106	6.60333e-105	LNX2				ENSG00000051825	1008.72	-0.947408	0.137467	-6.89192	5.50451e-12	2.59365e-11	MPHOSPH9
ENSG00000164823	2540.63	1.24177	0.0566138	21.9341	1.22749e-106	3.55129e-105	OSGIN2				ENSG00000169220	154.927	-0.943989	0.220534	-4.28046	1.86505e-05	5.69108e-05	RGS14
ENSG00000134508	1957.65	1.24126	0.0619503	20.0364	2.65255e-89	6.28775e-88	CABLES1				ENSG00000213533	942.898	-0.943812	0.143094	-6.59575	4.2311e-11	1.91089e-10	STIMATE
ENSG00000188763	30.1739	1.23948	0.339107	3.65514	0.000257038	0.000697674	FZD9				ENSG00000159259	727.92	-0.943205	0.119713	-7.87891	3.30242e-15	1.80992e-14	CHAF1B
ENSG00000158480	688.377	1.23723	0.07412	16.6923	1.49177e-62	2.50191e-61	SPATA2				ENSG00000135976	396.596	-0.942753	0.160707	-5.86628	4.45693e-09	1.78935e-08	ANKRD36
ENSG00000104081	285.622	1.23463	0.150343	8.21207	2.17412e-16	1.25507e-15	BMF				ENSG00000099797	1390.23	-0.94267	0.0698505	-13.4955	1.66132e-41	1.96175e-40	TECR
ENSG00000169131	734.954	1.23261	0.0805685	15.2989	7.77122e-53	1.12343e-51	ZNF354A				ENSG00000160789	22061.6	-0.942603	0.0364008	-25.8951	7.55394e-148	3.15539e-146	LMNA
ENSG00000197019	1029.02	1.23169	0.0644549	19.1094	2.11023e-81	4.51734e-80	SERTAD1				ENSG00000075651	2275.61	-0.942104	0.109264	-8.6223	6.56205e-18	3.9949e-17	PLD1
ENSG00000138685	1974.84	1.23133	0.100775	12.2186	2.47375e-34	2.42654e-33	FGF2				ENSG00000146085	1140.26	-0.941684	0.0554765	-16.9745	1.2691e-64	2.22028e-63	MMUT
ENSG00000157873	1670.71	1.23095	0.076508	16.0891	3.04071e-58	4.75638e-57	TNFRSF14				ENSG00000180902	294.925	-0.941431	0.132363	-7.11251	1.13953e-12	5.5632e-12	D2HGDH
ENSG00000112406	3076.52	1.23077	0.0382312	32.1929	2.22071e-227	1.51948e-225	HECA				ENSG00000085063	63791.2	-0.941275	0.0219387	-42.9048	0	0	CD59
ENSG00000187837	80.5087	1.22999	0.209287	5.87707	4.17604e-09	1.68233e-08	H1-2				ENSG00000101306	88.6559	-0.941222	0.222452	-4.23112	2.32533e-05	7.0283e-05	MYLK2
ENSG00000182324	45.9413	1.22697	0.29085	4.21858	2.4585e-05	7.41673e-05	KCNJ14				ENSG00000160145	362.176	-0.940878	0.125341	-7.50656	6.06995e-14	3.13999e-13	KALRN
ENSG00000235961	104.557	1.22494	0.174897	7.00377	2.49166e-12	1.19499e-11	PNMA6A				ENSG00000119041	1612.33	-0.940827	0.0683393	-13.767	4.02642e-43	4.90515e-42	GTF3C3
ENSG00000145349	2524.1	1.22357	0.0597604	20.4745	3.63339e-93	9.04536e-92	CAMK2D				ENSG00000205659	434.643	-0.939296	0.14205	-6.61241	3.78107e-11	1.7125e-10	LIN52
ENSG00000203814	75.9869	1.22151	0.225982	5.40535	6.4681e-08	2.40663e-07	H2BC18				ENSG00000186462	117.303	-0.93778	0.188821	-4.96651	6.81671e-07	2.35559e-06	NAP1L2
ENSG00000231925	7881.18	1.2205	0.0337947	36.1151	1.31302e-285	1.2306e-283	TAPBP				ENSG00000086991	1428.89	-0.937722	0.0708388	-13.2374	5.33524e-40	6.06873e-39	NOX4
ENSG00000278970	707.671	1.22016	0.0821662	14.8499	6.96585e-50	9.61512e-49	HEIH				ENSG00000170037	918.629	-0.937567	0.0757896	-12.3707	3.76744e-35	3.78032e-34	CNTROB
ENSG00000059378	2295.45	1.21943	0.0436081	27.9635	4.52324e-172	2.26731e-170	PARP12				ENSG00000113161	10817.6	-0.937265	0.0636689	-14.7209	4.73121e-49	6.41546e-48	HMGCR
ENSG00000255517	54.4197	1.21906	0.256148	4.75922	1.94347e-06	6.48192e-06	AP002748.4				ENSG00000170421	441.56	-0.93685	0.123741	-7.57107	3.70166e-14	1.93461e-13	KRT8
ENSG00000131459	1015.13	1.21885	0.0990008	12.3115	7.85763e-35	7.81071e-34	GFPT2				ENSG00000197020	323.101	-0.936829	0.144221	-6.49581	8.2589e-11	3.6654e-10	ZNF100
ENSG00000164251	2110.4	1.21825	0.0725855	16.7837	3.21158e-63	5.45187e-62	F2RL1				ENSG00000088035	572.946	-0.936437	0.106345	-8.80568	1.30065e-18	8.15866e-18	ALG6
ENSG00000141384	413.579	1.21757	0.10269	11.8568	1.98405e-32	1.86893e-31	TAF4B				ENSG00000176890	7082.04	-0.93517	0.0339825	-27.5192	1.03594e-166	5.02338e-165	TYMS
ENSG00000244274	408.02	1.21671	0.0926478	13.1327	2.13998e-39	2.40355e-38	DBNDD2				ENSG00000102763	906.866	-0.935005	0.106927	-8.74436	2.24278e-18	1.39158e-17	VWA8
ENSG00000279821	69.1133	1.21661	0.214652	5.66781	1.44638e-08	5.62366e-08	AC145098.2				ENSG00000167862	501.83	-0.93497	0.0827794	-11.2947	1.39353e-29	1.2209e-28	MRPL58
ENSG00000123096	132.16	1.2157	0.189564	6.41314	1.42556e-10	6.23868e-10	SSPN				ENSG00000254685	462.515	-0.933685	0.101959	-9.15743	5.3148e-20	3.51265e-19	FPGT
ENSG00000165912	473.793	1.21511	0.0992797	12.2393	1.91722e-34	1.88811e-33	PACSIN3				ENSG00000093000	4663	-0.93335	0.0482132	-19.3588	1.71836e-83	3.80255e-82	NUP50
ENSG00000110492	4840.94	1.21409	0.0432123	28.0959	1.0991e-173	5.57196e-172	MDK				ENSG00000084731	2039.78	-0.933173	0.171391	-5.44471	5.18905e-08	1.94598e-07	KIF3C
ENSG00000166670	2240.85	1.21309	0.0585884	20.7053	3.10361e-95	7.90288e-94	MMP10				ENSG00000136824	3494.3	-0.931679	0.0403289	-23.102	4.42261e-118	1.42765e-116	SMC2
ENSG00000111339	713.256	1.213	0.0866206	14.0036	1.4826e-44	1.85479e-43	ART4				ENSG00000160752	12689.6	-0.931115	0.0340186	-27.3708	6.11182e-165	2.90683e-163	FDPS
ENSG00000130821	3425.06	1.21282	0.0499988	24.257	5.58059e-130	2.034e-128	SLC6A8				ENSG00000157823	601.912	-0.93063	0.10325	-9.0134	1.99765e-19	1.29121e-18	AP3S2
ENSG00000137496	567.86	1.21097	0.0973404	12.4406	1.57323e-35	1.59367e-34	IL18BP				ENSG00000182944	11073.9	-0.930542	0.0347355	-26.7894	4.29707e-158	1.93247e-156	EWSR1
ENSG00000151136	174.562	1.21021	0.18578	6.51421	7.30731e-11	3.25538e-10	BTBD11				ENSG00000125648	1649.43	-0.930144	0.0481253	-19.3276	3.15003e-83	6.94314e-82	SLC25A23
ENSG00000133657	26622.8	1.20795	0.0563026	21.4545	4.14164e-102	1.13633e-100	ATP13A3				ENSG00000101040	3920.06	-0.92952	0.0782414	-11.8802	1.50086e-32	1.41497e-31	ZMYND8
ENSG00000267040	119.525	1.20685	0.224653	5.37205	7.78461e-08	2.87823e-07	AC027097.1				ENSG00000188827	616.001	-0.929461	0.0977747	-9.50614	1.97866e-21	1.37111e-20	SLX4
ENSG00000172602	187.479	1.20628	0.155498	7.75752	8.66044e-15	4.66844e-14	RND1				ENSG00000117791	325.542	-0.929071	0.106205	-8.74791	2.17335e-18	1.34963e-17	MTARC2
ENSG00000012211	358.099	1.19913	0.105174	11.4014	4.11457e-30	3.65948e-29	PRICKLE3				ENSG00000134574	2180.81	-0.928502	0.0463624	-20.0271	3.19972e-89	7.57675e-88	DDB2
ENSG00000136895	80.019	1.19883	0.227869	5.26104	1.43243e-07	5.20219e-07	GARNL3				ENSG00000163913	668.027	-0.928337	0.126516	-7.33768	2.17321e-13	1.09872e-12	IFT122
ENSG00000008441	1798.86	1.19867	0.0553488	21.6566	5.26482e-104	1.47164e-102	NFIX				ENSG00000105755	286.97	-0.928186	0.118942	-7.80367	6.0131e-15	3.25712e-14	ETHE1
ENSG00000129595	1369.29	1.19762	0.101461	11.8037	3.7335e-32	3.49473e-31	EPB41L4A				ENSG00000183763	188.908	-0.927742	0.21815	-4.25276	2.11148e-05	6.42021e-05	TRAIP
ENSG00000122863	3789.1	1.19704	0.051094	23.4282	2.20698e-121	7.34761e-120	CHST3				ENSG00000072201	106.382	-0.92425	0.204669	-4.51583	6.30679e-06	2.01633e-05	LNX1
ENSG00000159216	2754.32	1.1965	0.0648033	18.4636	4.0529e-76	8.16658e-75	RUNX1				ENSG00000175264	342.388	-0.92421	0.115382	-8.01002	1.1469e-15	6.41656e-15	CHST1
ENSG00000178719	8188.32	1.19579	0.0328701	36.3792	9.09437e-290	8.93652e-288	GRINA				ENSG00000143891	148.697	-0.923951	0.17004	-5.43373	5.51892e-08	2.06552e-07	GALM
ENSG00000178150	95.5794	1.19439	0.185538	6.43745	1.21498e-10	5.34543e-10	ZNF114				ENSG00000269910	57.8683	-0.923934	0.252806	-3.65471	0.000257468	0.000698673	AL049840.3
ENSG00000171617	5847.61	1.19248	0.0336617	35.4253	6.97028e-275	6.24414e-273	ENC1				ENSG00000102271	2623.59	-0.922788	0.0469215	-19.6666	4.16601e-86	9.49203e-85	KLHL4
ENSG00000214654	98.5318	1.19211	0.259559	4.59282	4.37291e-06	1.41756e-05	B3GNT10				ENSG00000109881	459.019	-0.922203	0.128723	-7.16426	7.82069e-13	3.84841e-12	CCDC34
ENSG00000184678	227.328	1.19204	0.134481	8.86401	7.71847e-19	4.87729e-18	H2BC21				ENSG00000128645	305.772	-0.922003	0.109201	-8.44314	3.08922e-17	1.82975e-16	HOXD1
ENSG00000161642	417.597	1.19026	0.10571	11.2597	2.07441e-29	1.80468e-28	ZNF385A				ENSG00000242028	232.051	-0.921781	0.223862	-4.11763	3.82793e-05	0.000113124	HYPK
ENSG00000213085	108.511	1.18941	0.169688	7.00937	2.39393e-12	1.1496e-11	CFAP45				ENSG00000281376	209.675	-0.921442	0.158317	-5.82023	5.87674e-09	2.33665e-08	ABALON
ENSG00000013374	3394.81	1.18817	0.0556996	21.3318	5.75991e-101	1.56684e-99	NUB1				ENSG00000120802	7611.35	-0.920507	0.0478864	-19.2227	2.38864e-82	5.17794e-81	TMPO
ENSG00000138675	910.357	1.18733	0.0754977	15.7267	9.9328e-56	1.49703e-54	FGF5				ENSG00000106355	1406.38	-0.920458	0.0726335	-12.6726	8.38526e-37	8.78542e-36	LSM5
ENSG00000166166	766.353	1.18631	0.0740092	16.0293	7.9777e-58	1.23835e-56	TRMT61A				ENSG00000115232	803.109	-0.920349	0.083761	-10.9878	4.37454e-28	3.66285e-27	ITGA4
ENSG00000147799	298.889	1.18389	0.110693	10.6953	1.07054e-26	8.65825e-26	ARHGAP39				ENSG00000260032	21677.5	-0.920121	0.0349945	-26.2933	2.28629e-152	9.92179e-151	NORAD
ENSG00000259820	111.071	1.18255	0.200307	5.9037	3.5544e-09	1.4397e-08	AC083843.2				ENSG00000130414	2485.44	-0.9195	0.0658702	-13.9593	2.76237e-44	3.43082e-43	NDUFA10
ENSG00000126603	924.626	1.18057	0.091582	12.8909	5.06643e-38	5.47008e-37	GLIS2				ENSG00000105379	769.313	-0.919321	0.0785653	-11.7014	1.25426e-31	1.15849e-30	ETFB
ENSG00000186340	49.0865	1.18038	0.263319	4.48271	7.37005e-06	2.3425e-05	THBS2				ENSG00000164442	3970.97	-0.919297	0.0382484	-24.0349	1.20036e-127	4.25678e-126	CITED2
ENSG00000196776	3548.57	1.18037	0.0561238	21.0315	3.37928e-98	8.92049e-97	CD47				ENSG00000185480	804.964	-0.919001	0.103155	-8.90889	5.15465e-19	3.27484e-18	PARPBP
ENSG00000069399	507.424	1.18016	0.108874	10.8397	2.23265e-27	1.83296e-26	BCL3				ENSG00000137720	88.8274	-0.918832	0.212125	-4.33157	1.4805e-05	4.56071e-05	C11orf1
ENSG00000285894	55.9999	1.17946	0.245614	4.80211	1.57006e-06	5.27119e-06	AL136372.2				ENSG00000189339	1642.38	-0.918765	0.0629936	-14.5851	3.49646e-48	4.65624e-47	SLC35E2B
ENSG00000092098	2052.67	1.1786	0.087455	13.4767	2.14576e-41	2.52178e-40	RNF31				ENSG00000119397	732.36	-0.917968	0.107465	-8.54202	1.31893e-17	7.93207e-17	CNTRL
ENSG00000176428	57.9482	1.17681	0.243988	4.82323	1.41252e-06	4.76307e-06	VPS37D				ENSG00000122126	1542.58	-0.917082	0.0506047	-18.1225	2.1193e-73	4.12146e-72	OCRL
ENSG00000176595	187.271	1.17676	0.153144	7.68397	1.54237e-14	8.21299e-14	KBTBD11				ENSG00000160445	832.835	-0.916997	0.0906658	-10.114	4.78665e-24	3.58171e-23	ZER1
ENSG00000130203	71.8647	1.17575	0.228351	5.14888	2.62053e-07	9.35445e-07	APOE				ENSG00000164062	1473.74	-0.91671	0.0725011	-12.6441	1.2063e-36	1.25796e-35	APEH
ENSG00000160209	3995.16	1.17456	0.0624335	18.813	5.91375e-79	1.22938e-77	PDXK				ENSG00000065457	802.601	-0.915691	0.120672	-7.58828	3.24184e-14	1.69867e-13	ADAT1
ENSG00000121060	11877.1	1.17439	0.0308385	38.0819	0	0	TRIM25				ENSG00000264112	464.439	-0.915406	0.122303	-7.48477	7.16746e-14	3.69744e-13	AC015813.1
ENSG00000212719	1700.15	1.17345	0.0896094	13.0952	3.50866e-39	3.92105e-38	LINC02693				ENSG00000106077	246.103	-0.915089	0.113701	-8.04819	8.40277e-16	4.73075e-15	ABHD11
ENSG00000171621	2021.68	1.17204	0.0784263	14.9445	1.69162e-50	2.36275e-49	SPSB1				ENSG00000011143	251.978	-0.914748	0.139808	-6.54287	6.03476e-11	2.70141e-10	MKS1
ENSG00000171316	2436.46	1.17023	0.110293	10.6102	2.67282e-26	2.14229e-25	CHD7				ENSG00000174483	351.906	-0.914503	0.174704	-5.2346	1.65342e-07	5.98137e-07	BBS1
ENSG00000166889	4011	1.16986	0.0399326	29.2959	1.16936e-188	6.48852e-187	PATL1				ENSG00000213676	2417.82	-0.91276	0.06623	-13.7817	3.28574e-43	4.0072e-42	ATF6B
ENSG00000104825	1371.51	1.1688	0.068397	17.0885	1.80695e-65	3.20395e-64	NFKBIB				ENSG00000224086	398.578	-0.912629	0.110675	-8.24601	1.63768e-16	9.48587e-16	PPM1F-AS1
ENSG00000139832	60.9755	1.16852	0.239374	4.88158	1.05237e-06	3.58768e-06	RAB20				ENSG00000100324	666.11	-0.912009	0.0761075	-11.9832	4.35431e-33	4.15251e-32	TAB1
ENSG00000072840	2029.1	1.16785	0.078594	14.8593	6.05891e-50	8.36843e-49	EVC				ENSG00000105767	122.596	-0.911891	0.200669	-4.54425	5.51304e-06	1.77119e-05	CADM4
ENSG00000125846	376.497	1.16746	0.115972	10.0667	7.752e-24	5.76195e-23	ZNF133				ENSG00000105968	4257.97	-0.911674	0.0367852	-24.7837	1.34271e-135	5.13729e-134	H2AZ2
ENSG00000102034	4241.93	1.16649	0.0379601	30.7294	2.30513e-207	1.39724e-205	ELF4				ENSG00000164010	307.348	-0.910637	0.170028	-5.35581	8.51738e-08	3.14083e-07	ERMAP
ENSG00000163637	339.042	1.1661	0.114376	10.1953	2.08012e-24	1.57659e-23	PRICKLE2				ENSG00000166352	343.866	-0.910471	0.0964988	-9.43505	3.90815e-21	2.68066e-20	IFTAP
ENSG00000219507	46.1575	1.16524	0.319421	3.64796	0.000264329	0.00071607	FTH1P8				ENSG00000133863	190.617	-0.909759	0.14937	-6.09062	1.12471e-09	4.68844e-09	TEX15
ENSG00000168386	3462.71	1.16443	0.0362137	32.1543	7.69065e-227	5.21421e-225	FILIP1L				ENSG00000164124	179.348	-0.909512	0.157547	-5.77297	7.78869e-09	3.07223e-08	TMEM144
ENSG00000011052	653.612	1.16421	0.101594	11.4594	2.11063e-30	1.90144e-29	NME1-NME2				ENSG00000152133	978.353	-0.909308	0.0812473	-11.1919	4.47002e-29	3.85271e-28	GPATCH11
ENSG00000167912	142.977	1.16339	0.153843	7.56217	3.96397e-14	2.07073e-13	AC090152.1				ENSG00000065054	4360.56	-0.909279	0.0445054	-20.4308	8.90978e-93	2.20334e-91	SLC9A3R2
ENSG00000213689	363.952	1.16337	0.160136	7.2649	3.73319e-13	1.86334e-12	TREX1				ENSG00000186577	571.757	-0.908835	0.078241	-11.6158	3.42402e-31	3.13274e-30	SMIM29
ENSG00000170604	989.212	1.16293	0.0709666	16.3869	2.37129e-60	3.82459e-59	IRF2BP1				ENSG00000166004	859.735	-0.908637	0.10005	-9.08186	1.06735e-19	6.97371e-19	CEP295
ENSG00000204439	1040.66	1.16144	0.0609046	19.0698	4.50236e-81	9.62891e-80	C6orf47				ENSG00000157570	733.562	-0.907108	0.0968398	-9.36711	7.45491e-21	5.07289e-20	TSPAN18
ENSG00000225973	267.611	1.16114	0.139142	8.34502	7.12013e-17	4.17183e-16	PIGBOS1				ENSG00000162616	4109.52	-0.907012	0.0453468	-20.0017	5.32624e-89	1.25722e-87	DNAJB4
ENSG00000166897	150.006	1.16107	0.223233	5.20114	1.98065e-07	7.11899e-07	ELFN2				ENSG00000105662	284.499	-0.906921	0.11785	-7.69557	1.40865e-14	7.52426e-14	CRTC1
ENSG00000130338	2110.67	1.16084	0.0682482	17.0091	7.02885e-65	1.23453e-63	TULP4				ENSG00000198889	300.836	-0.906594	0.109426	-8.285	1.18107e-16	6.86426e-16	DCAF12L1
ENSG00000167100	259.665	1.16081	0.226182	5.13221	2.86367e-07	1.01942e-06	SAMD14				ENSG00000165716	3525.41	-0.906372	0.0445591	-20.3409	5.59106e-92	1.37049e-90	DIPK1B
ENSG00000129667	1495.72	1.16045	0.0717661	16.1698	8.23037e-59	1.29743e-57	RHBDF2				ENSG00000130816	4501.32	-0.906364	0.063104	-14.363	8.8286e-47	1.14895e-45	DNMT1
ENSG00000170579	128.009	1.15917	0.204012	5.68186	1.33238e-08	5.19673e-08	DLGAP1				ENSG00000101577	1966.81	-0.906087	0.0711798	-12.7295	4.05217e-37	4.28784e-36	LPIN2
ENSG00000055208	4829.69	1.15903	0.0305043	37.9955	0	0	TAB2				ENSG00000196636	184.032	-0.90592	0.175678	-5.1567	2.51345e-07	8.97904e-07	SDHAF3
ENSG00000166839	111.751	1.15773	0.248587	4.65724	3.20471e-06	1.05016e-05	ANKDD1A				ENSG00000213648	155.774	-0.905642	0.19951	-4.53932	5.64358e-06	1.81157e-05	SULT1A4
ENSG00000165506	710.028	1.1573	0.0752506	15.3792	2.25553e-53	3.29482e-52	DNAAF2				ENSG00000126005	1089.64	-0.905575	0.0692866	-13.07	4.88666e-39	5.4365e-38	MMP24OS
ENSG00000172059	1420.96	1.15686	0.065439	17.6784	6.15278e-70	1.15234e-68	KLF11				ENSG00000074071	1159.21	-0.905524	0.0606034	-14.9418	1.76173e-50	2.45914e-49	MRPS34
ENSG00000173011	1447.1	1.1563	0.0955194	12.1054	9.88876e-34	9.5406e-33	TADA2B				ENSG00000028203	3036.66	-0.905058	0.064668	-13.9954	1.66187e-44	2.07441e-43	VEZT
ENSG00000034152	2923.2	1.15623	0.0464664	24.8832	1.13108e-136	4.4031e-135	MAP2K3				ENSG00000188352	3681.53	-0.903035	0.0467775	-19.3049	4.8864e-83	1.07069e-81	FOCAD
ENSG00000278996	77.6391	1.15618	0.226008	5.11566	3.12653e-07	1.1091e-06	FP671120.4				ENSG00000178904	1215.96	-0.90303	0.107185	-8.42496	3.60867e-17	2.13232e-16	DPY19L3
ENSG00000280441	77.6391	1.15618	0.226008	5.11566	3.12653e-07	1.1091e-06	FP236383.3				ENSG00000189221	460.968	-0.901995	0.0957381	-9.42148	4.44754e-21	3.04783e-20	MAOA
ENSG00000180233	466.704	1.15602	0.0997293	11.5915	4.54899e-31	4.1501e-30	ZNRF2				ENSG00000119655	4998.74	-0.901184	0.0422502	-21.3297	6.01644e-101	1.63462e-99	NPC2
ENSG00000126368	414.722	1.15497	0.102571	11.2603	2.06137e-29	1.79403e-28	NR1D1				ENSG00000198542	452.206	-0.900887	0.133036	-6.77173	1.27254e-11	5.89763e-11	ITGBL1
ENSG00000152894	11980	1.15476	0.0250081	46.1756	0	0	PTPRK				ENSG00000172053	4179.83	-0.900849	0.0567312	-15.8793	8.82038e-57	1.34574e-55	QARS1
ENSG00000131149	1020.6	1.15336	0.111145	10.3771	3.1531e-25	2.45834e-24	GSE1				ENSG00000196678	501.764	-0.900651	0.159726	-5.63874	1.71304e-08	6.62925e-08	ERI2
ENSG00000158966	1710.16	1.15324	0.0550162	20.9618	1.46596e-97	3.84251e-96	CACHD1				ENSG00000076248	1665.14	-0.900094	0.0479782	-18.7605	1.58965e-78	3.28627e-77	UNG
ENSG00000096070	3388.44	1.15153	0.0383622	30.0174	5.81762e-198	3.37059e-196	BRPF3				ENSG00000103034	1343.09	-0.899902	0.081603	-11.0278	2.80638e-28	2.35956e-27	NDRG4
ENSG00000173926	2821.94	1.14995	0.0477635	24.076	4.46219e-128	1.58746e-126	MARCHF3				ENSG00000157227	40664.9	-0.89989	0.0350341	-25.6861	1.6706e-145	6.85007e-144	MMP14
ENSG00000169991	4392.38	1.14988	0.0481295	23.8913	3.76774e-126	1.30908e-124	IFFO2				ENSG00000204442	561.45	-0.899712	0.0959529	-9.3766	6.8135e-21	4.64635e-20	FAM155A
ENSG00000279369	187.039	1.14856	0.141486	8.11789	4.74377e-16	2.69729e-15	AC046185.3				ENSG00000234409	93.1912	-0.899652	0.197044	-4.56574	4.9773e-06	1.60694e-05	CCDC188
ENSG00000157240	652.122	1.14776	0.0900527	12.7455	3.30422e-37	3.50304e-36	FZD1				ENSG00000151151	1828.29	-0.898993	0.0723804	-12.4204	2.02562e-35	2.04913e-34	IPMK
ENSG00000128283	4690.15	1.14702	0.047504	24.1457	8.27796e-129	2.98301e-127	CDC42EP1				ENSG00000148516	5777.16	-0.898139	0.0453969	-19.7841	4.07739e-87	9.42489e-86	ZEB1
ENSG00000064932	3260.17	1.14641	0.0585392	19.5837	2.13001e-85	4.78951e-84	SBNO2				ENSG00000125450	1318.9	-0.897151	0.0907882	-9.88181	4.99244e-23	3.64403e-22	NUP85
ENSG00000172738	214.361	1.14557	0.16143	7.09642	1.28034e-12	6.2384e-12	TMEM217				ENSG00000108389	1660.54	-0.897096	0.0719977	-12.4601	1.23268e-35	1.25276e-34	MTMR4
ENSG00000198718	1388.85	1.14494	0.0639925	17.8918	1.36658e-71	2.59651e-70	TOGARAM1				ENSG00000143816	80.5366	-0.896708	0.241012	-3.72059	0.000198758	0.00054546	WNT9A
ENSG00000197208	297.872	1.14358	0.125026	9.14673	5.86847e-20	3.86941e-19	SLC22A4				ENSG00000144712	87.9521	-0.896431	0.246254	-3.64027	0.000272354	0.00073638	CAND2
ENSG00000137449	1911.42	1.14026	0.0489219	23.3078	3.69089e-120	1.21788e-118	CPEB2				ENSG00000079462	473.328	-0.895726	0.115039	-7.78627	6.90182e-15	3.73036e-14	PAFAH1B3
ENSG00000131435	2666.38	1.13664	0.0654531	17.3657	1.50087e-67	2.73964e-66	PDLIM4				ENSG00000115355	3555.83	-0.895583	0.0515951	-17.3579	1.71921e-67	3.13306e-66	CCDC88A
ENSG00000127952	497.332	1.13539	0.0966111	11.7522	6.88356e-32	6.3977e-31	STYXL1				ENSG00000149179	480.136	-0.894922	0.100877	-8.87145	7.2199e-19	4.56612e-18	C11orf49
ENSG00000155592	764.476	1.13515	0.0917419	12.3733	3.6447e-35	3.66045e-34	ZKSCAN2				ENSG00000101935	807.361	-0.893677	0.0689393	-12.9632	1.97705e-38	2.16495e-37	AMMECR1
ENSG00000178338	525.656	1.13338	0.0961695	11.7852	4.65216e-32	4.34552e-31	ZNF354B				ENSG00000212747	738.532	-0.892885	0.0722685	-12.3551	4.57112e-35	4.57851e-34	RTL8B
ENSG00000075426	7738.11	1.13329	0.0346804	32.678	3.20698e-234	2.25662e-232	FOSL2				ENSG00000105612	1238.79	-0.890196	0.0630694	-14.1145	3.0899e-45	3.92056e-44	DNASE2
ENSG00000112541	2480.35	1.13179	0.0573595	19.7314	1.15811e-86	2.65496e-85	PDE10A				ENSG00000214485	162.365	-0.889728	0.147349	-6.03824	1.558e-09	6.44045e-09	RPL7P1
ENSG00000082512	704.232	1.13168	0.115633	9.78676	1.28345e-22	9.23805e-22	TRAF5				ENSG00000163041	6253.35	-0.889661	0.0362642	-24.5328	6.60679e-133	2.48099e-131	H3-3A
ENSG00000020577	7460.35	1.13055	0.0387843	29.1497	8.43009e-187	4.57522e-185	SAMD4A				ENSG00000110958	14669.2	-0.888849	0.0269515	-32.9796	1.59438e-238	1.15095e-236	PTGES3
ENSG00000145431	1155.07	1.12834	0.0925463	12.1922	3.42186e-34	3.34479e-33	PDGFC				ENSG00000147475	2119.66	-0.888409	0.0555943	-15.9802	1.75509e-57	2.71303e-56	ERLIN2
ENSG00000109787	6164.33	1.12824	0.0389535	28.9637	1.88787e-184	1.00503e-182	KLF3				ENSG00000184489	233.623	-0.8883	0.121067	-7.33726	2.1801e-13	1.10196e-12	PTP4A3
ENSG00000189420	285.349	1.12733	0.133268	8.45912	2.69398e-17	1.59989e-16	ZFP92				ENSG00000196937	4134.55	-0.887656	0.0558052	-15.9063	5.72752e-57	8.76857e-56	FAM3C
ENSG00000170667	125.278	1.12283	0.18831	5.96267	2.48148e-09	1.01675e-08	RASA4B				ENSG00000169683	388.27	-0.887341	0.133916	-6.62608	3.44708e-11	1.56536e-10	LRRC45
ENSG00000184719	103.289	1.12184	0.222563	5.04054	4.64225e-07	1.62661e-06	RNLS				ENSG00000128923	1631.62	-0.887091	0.0537525	-16.5033	3.47642e-61	5.68512e-60	MINDY2
ENSG00000267244	83.0185	1.12128	0.207745	5.39738	6.76194e-08	2.51303e-07	AC012615.6				ENSG00000152147	435.646	-0.886983	0.0907922	-9.76938	1.52379e-22	1.09397e-21	GEMIN6
ENSG00000196935	1642.73	1.12005	0.0855428	13.0934	3.59182e-39	4.01197e-38	SRGAP1				ENSG00000283378	226.565	-0.884649	0.127921	-6.91558	4.65941e-12	2.20197e-11	CNTNAP3C
ENSG00000196498	12066.6	1.11942	0.0496919	22.5271	2.25192e-112	6.84352e-111	NCOR2				ENSG00000145860	4203.52	-0.884289	0.0588106	-15.0362	4.25131e-51	5.98672e-50	RNF145
ENSG00000105402	6844.16	1.11871	0.0339287	32.9724	2.02336e-238	1.4559e-236	NAPA				ENSG00000067064	7375.1	-0.884258	0.0603616	-14.6494	1.35987e-48	1.82291e-47	IDI1
ENSG00000173744	5929.73	1.11793	0.0725618	15.4066	1.47775e-53	2.16575e-52	AGFG1				ENSG00000182796	244.386	-0.884178	0.141887	-6.23155	4.61853e-10	1.96717e-09	TMEM198B
ENSG00000135111	81.4828	1.11684	0.265	4.21448	2.50352e-05	7.54539e-05	TBX3				ENSG00000139428	991.683	-0.884173	0.0699411	-12.6417	1.2436e-36	1.29625e-35	MMAB
ENSG00000124226	2617.43	1.11631	0.0816522	13.6715	1.50227e-42	1.82217e-41	RNF114				ENSG00000111875	1077.81	-0.883972	0.0687374	-12.8601	7.5444e-38	8.10233e-37	ASF1A
ENSG00000105976	7946.47	1.11588	0.0272246	40.9877	0	0	MET				ENSG00000137411	879.33	-0.883213	0.0702626	-12.5702	3.08039e-36	3.18255e-35	VARS2
ENSG00000168026	208.346	1.11489	0.173913	6.41062	1.44933e-10	6.3402e-10	TTC21A				ENSG00000173269	10421.3	-0.882577	0.0367814	-23.9952	3.12035e-127	1.10131e-125	MMRN2
ENSG00000166833	6850.68	1.11383	0.0564483	19.7318	1.15008e-86	2.63927e-85	NAV2				ENSG00000143486	1449.37	-0.882256	0.0677774	-13.017	9.79867e-39	1.08042e-37	EIF2D
ENSG00000162433	1722.31	1.11357	0.0684965	16.2573	1.98401e-59	3.15209e-58	AK4				ENSG00000132640	1510.8	-0.881865	0.0521123	-16.9224	3.07569e-64	5.33901e-63	BTBD3
ENSG00000246263	133.142	1.11318	0.164587	6.76346	1.34733e-11	6.2326e-11	UBR5-AS1				ENSG00000166974	8921.64	-0.881785	0.0414624	-21.2671	2.29094e-100	6.17917e-99	MAPRE2
ENSG00000187391	119.164	1.11162	0.194914	5.70312	1.17633e-08	4.60014e-08	MAGI2				ENSG00000082153	21417.3	-0.880227	0.0379545	-23.1917	5.52822e-119	1.8081e-117	BZW1
ENSG00000143061	135.229	1.11122	0.170681	6.51046	7.49189e-11	3.33495e-10	IGSF3				ENSG00000130755	203.187	-0.880184	0.121968	-7.21653	5.33307e-13	2.64002e-12	GMFG
ENSG00000183049	412.55	1.11089	0.144834	7.67006	1.71917e-14	9.13694e-14	CAMK1D				ENSG00000214548	11625.8	-0.880135	0.0324164	-27.1509	2.46763e-162	1.14673e-160	MEG3
ENSG00000166770	473.435	1.11018	0.116352	9.54154	1.40725e-21	9.79108e-21	ZNF667-AS1				ENSG00000104823	642.171	-0.880107	0.0802186	-10.9714	5.24745e-28	4.38388e-27	ECH1
ENSG00000276900	66.9289	1.10999	0.226935	4.89124	1.00202e-06	3.42177e-06	AC023157.2				ENSG00000127337	660.67	-0.879616	0.0965071	-9.11453	7.9012e-20	5.19129e-19	YEATS4
ENSG00000198435	1146.01	1.10898	0.069515	15.9531	2.70943e-57	4.17957e-56	NRARP				ENSG00000119718	2347.51	-0.879462	0.0624344	-14.0862	4.61858e-45	5.84025e-44	EIF2B2
ENSG00000120158	850.791	1.10893	0.0696785	15.9149	4.99529e-57	7.66334e-56	RCL1				ENSG00000172893	6568.75	-0.879046	0.0523478	-16.7924	2.77296e-63	4.71445e-62	DHCR7
ENSG00000140859	2910.13	1.10838	0.07269	15.2481	1.69531e-52	2.44287e-51	KIFC3				ENSG00000185614	238.005	-0.878638	0.122472	-7.17421	7.27256e-13	3.58342e-12	INKA1
ENSG00000026103	1406.77	1.10772	0.0576888	19.2016	3.59161e-82	7.77055e-81	FAS				ENSG00000133107	70.9643	-0.878291	0.221086	-3.97262	7.10867e-05	0.000204232	TRPC4
ENSG00000122778	1377.6	1.10732	0.0527905	20.9758	1.09091e-97	2.86955e-96	KIAA1549				ENSG00000138744	157.945	-0.878099	0.180865	-4.85499	1.20393e-06	4.0844e-06	NAAA
ENSG00000246273	112.313	1.10523	0.222733	4.96214	6.97206e-07	2.40592e-06	SBF2-AS1				ENSG00000196912	234.524	-0.877701	0.230617	-3.80588	0.000141299	0.000393388	ANKRD36B
ENSG00000177150	1239.61	1.10506	0.0903515	12.2307	2.13187e-34	2.09764e-33	FAM210A				ENSG00000102048	202.738	-0.877481	0.15463	-5.67473	1.38904e-08	5.40922e-08	ASB9
ENSG00000165449	634.46	1.10495	0.0817885	13.5098	1.36897e-41	1.62254e-40	SLC16A9				ENSG00000276248	91.3438	-0.877324	0.178034	-4.92784	8.31457e-07	2.85287e-06	AL442125.1
ENSG00000197951	639.314	1.10317	0.0705685	15.6327	4.36058e-55	6.51925e-54	ZNF71				ENSG00000073910	1207.83	-0.877309	0.0970709	-9.03782	1.59833e-19	1.03852e-18	FRY
ENSG00000170325	1391.7	1.102	0.0518863	21.2387	4.18977e-100	1.12735e-98	PRDM10				ENSG00000136122	540.152	-0.875595	0.114157	-7.67008	1.71893e-14	9.13694e-14	BORA
ENSG00000175550	4577.95	1.10182	0.0384655	28.6443	1.88636e-180	9.90048e-179	DRAP1				ENSG00000115661	528.594	-0.875474	0.11465	-7.63609	2.23915e-14	1.18357e-13	STK16
ENSG00000188483	463.324	1.10114	0.0858587	12.825	1.18828e-37	1.27065e-36	IER5L				ENSG00000123374	1907.25	-0.875235	0.0664832	-13.1648	1.39973e-39	1.58168e-38	CDK2
ENSG00000129226	1940.52	1.09798	0.053255	20.6174	1.91758e-94	4.83864e-93	CD68				ENSG00000174951	333.435	-0.874989	0.0976231	-8.96292	3.16189e-19	2.02787e-18	FUT1
ENSG00000246695	94.8282	1.09713	0.219614	4.99571	5.86192e-07	2.03416e-06	RASSF8-AS1				ENSG00000198189	522.158	-0.873248	0.0845969	-10.3225	5.57787e-25	4.30966e-24	HSD17B11
ENSG00000131669	1233.82	1.09629	0.0617889	17.7426	1.96628e-70	3.69191e-69	NINJ1				ENSG00000175482	771.659	-0.873008	0.0754258	-11.5744	5.55575e-31	5.06029e-30	POLD4
ENSG00000184545	248.76	1.09589	0.228164	4.80309	1.56239e-06	5.24701e-06	DUSP8				ENSG00000140199	2214.17	-0.872753	0.0822086	-10.6163	2.50232e-26	2.00708e-25	SLC12A6
ENSG00000136147	850.036	1.09585	0.0734636	14.9169	2.55698e-50	3.55586e-49	PHF11				ENSG00000067560	25981.5	-0.872309	0.0225366	-38.7063	0	0	RHOA
ENSG00000171827	417.006	1.09419	0.127145	8.60581	7.57819e-18	4.5997e-17	ZNF570				ENSG00000158427	209.128	-0.872187	0.141867	-6.14793	7.8503e-10	3.30519e-09	TMSB15B
ENSG00000250067	101.752	1.0939	0.238583	4.585	4.53995e-06	1.46948e-05	YJEFN3				ENSG00000053501	268.371	-0.872179	0.108304	-8.05307	8.07401e-16	4.54795e-15	USE1
ENSG00000176407	3741.51	1.09342	0.053704	20.36	3.78224e-92	9.312e-91	KCMF1				ENSG00000182165	189.873	-0.871958	0.172736	-5.04793	4.46624e-07	1.5674e-06	TP53TG1
ENSG00000179886	549.937	1.08994	0.082805	13.1627	1.43783e-39	1.62391e-38	TIGD5				ENSG00000223865	117.309	-0.871902	0.197027	-4.42528	9.6317e-06	3.02588e-05	HLA-DPB1
ENSG00000171714	326.079	1.08944	0.112313	9.70005	3.01352e-22	2.14622e-21	ANO5				ENSG00000132383	4554.45	-0.871888	0.0386253	-22.573	7.98842e-113	2.44766e-111	RPA1
ENSG00000267321	220.027	1.0888	0.132964	8.18872	2.6402e-16	1.51667e-15	SNHG30				ENSG00000198934	88.5221	-0.871376	0.231146	-3.76981	0.000163374	0.000451745	MAGEE1
ENSG00000019995	1573.32	1.08867	0.0828887	13.1341	2.09881e-39	2.35849e-38	ZRANB1				ENSG00000121988	212.037	-0.870587	0.195292	-4.45787	8.27776e-06	2.61572e-05	ZRANB3
ENSG00000133027	515.473	1.08791	0.0996396	10.9184	9.40994e-28	7.81161e-27	PEMT				ENSG00000162341	451.856	-0.870513	0.0965868	-9.01275	2.00946e-19	1.29846e-18	TPCN2
ENSG00000183458	956.409	1.08778	0.0793351	13.7112	8.69884e-43	1.05627e-41	PKD1P3				ENSG00000093183	2668.47	-0.870481	0.0600865	-14.4871	1.46091e-47	1.92367e-46	SEC22C
ENSG00000135318	16469.4	1.08731	0.0371322	29.2821	1.75236e-188	9.65138e-187	NT5E				ENSG00000141337	201.348	-0.870389	0.204452	-4.25719	2.07011e-05	6.29958e-05	ARSG
ENSG00000168811	35.8264	1.08691	0.297964	3.6478	0.000264497	0.000716439	IL12A				ENSG00000105538	2922.16	-0.870143	0.0459625	-18.9316	6.26691e-80	1.32377e-78	RASIP1
ENSG00000184575	9950.63	1.08583	0.0422272	25.7139	8.17312e-146	3.36365e-144	XPOT				ENSG00000156162	1833.08	-0.869898	0.087521	-9.93931	2.80779e-23	2.05819e-22	DPY19L4
ENSG00000105643	738.287	1.08545	0.0904052	12.0065	3.28538e-33	3.14388e-32	ARRDC2				ENSG00000140632	3917.19	-0.869815	0.0864157	-10.0655	7.85047e-24	5.8332e-23	GLYR1
ENSG00000105877	506.728	1.08355	0.103516	10.4675	1.2187e-25	9.59898e-25	DNAH11				ENSG00000128039	781.832	-0.868994	0.0901581	-9.63856	5.49546e-22	3.8804e-21	SRD5A3
ENSG00000179627	317.346	1.08188	0.102577	10.547	5.2439e-26	4.17602e-25	ZBTB42				ENSG00000111144	2380.22	-0.867214	0.0437362	-19.8283	1.69615e-87	3.94929e-86	LTA4H
ENSG00000138623	130.66	1.07809	0.211013	5.10911	3.23676e-07	1.14584e-06	SEMA7A				ENSG00000196782	1243.67	-0.866838	0.0520792	-16.6446	3.31132e-62	5.52035e-61	MAML3
ENSG00000196843	1250.57	1.07662	0.0757966	14.204	8.6483e-46	1.11123e-44	ARID5A				ENSG00000163430	38708.5	-0.866519	0.0246999	-35.0819	1.27308e-269	1.10067e-267	FSTL1
ENSG00000096968	1336.84	1.07644	0.0575907	18.6913	5.83157e-78	1.19668e-76	JAK2				ENSG00000176715	647.566	-0.866147	0.0917555	-9.43973	3.7373e-21	2.56426e-20	ACSF3
ENSG00000090661	116.963	1.07627	0.205807	5.22951	1.69957e-07	6.13736e-07	CERS4				ENSG00000215883	400.807	-0.865266	0.132783	-6.51637	7.20277e-11	3.21073e-10	CYB5RL
ENSG00000106366	515183	1.07611	0.0204823	52.5388	0	0	SERPINE1				ENSG00000112992	3443.85	-0.865071	0.0679032	-12.7398	3.55456e-37	3.76486e-36	NNT
ENSG00000062282	65.5155	1.07601	0.256098	4.20157	2.65074e-05	7.97403e-05	DGAT2				ENSG00000133302	416.948	-0.864799	0.112894	-7.66026	1.85559e-14	9.84789e-14	SLF1
ENSG00000228560	102.357	1.0758	0.18397	5.8477	4.98416e-09	1.99277e-08	AL513323.1				ENSG00000130164	12071.1	-0.864724	0.0277655	-31.1438	6.15264e-213	3.85508e-211	LDLR
ENSG00000089234	1717.95	1.07574	0.0612016	17.577	3.69766e-69	6.8676e-68	BRAP				ENSG00000197858	1766.27	-0.862537	0.0933549	-9.23934	2.48026e-20	1.65543e-19	GPAA1
ENSG00000204271	330.107	1.07564	0.135954	7.91183	2.53629e-15	1.39966e-14	SPIN3				ENSG00000133935	2328.87	-0.862106	0.0500684	-17.2186	1.92684e-66	3.47173e-65	ERG28
ENSG00000278709	76.1532	1.0742	0.23119	4.64641	3.37756e-06	1.10307e-05	NKILA				ENSG00000176435	9812.42	-0.861048	0.0292638	-29.4237	2.73607e-190	1.53343e-188	CLEC14A
ENSG00000119801	3672.62	1.0741	0.0362459	29.6338	5.47769e-193	3.10904e-191	YPEL5				ENSG00000145439	1035.49	-0.860863	0.075668	-11.3768	5.454e-30	4.83918e-29	CBR4
ENSG00000169756	14549	1.07383	0.0364608	29.4517	1.19618e-190	6.72088e-189	LIMS1				ENSG00000083544	503.837	-0.860722	0.103927	-8.28203	1.21094e-16	7.03416e-16	TDRD3
ENSG00000261801	67.708	1.07319	0.2944	3.64537	0.000267012	0.000722724	LOXL1-AS1				ENSG00000177697	10326.5	-0.860369	0.0289949	-29.6731	1.70869e-193	9.77281e-192	CD151
ENSG00000184677	3165.78	1.07216	0.0511304	20.9692	1.25485e-97	3.29691e-96	ZBTB40				ENSG00000198176	6632.86	-0.860032	0.0281186	-30.5859	1.8852e-205	1.1396e-203	TFDP1
ENSG00000146555	99.4966	1.07211	0.259876	4.12546	3.69995e-05	0.00010953	SDK1				ENSG00000107566	2833.07	-0.859032	0.0382914	-22.4341	1.83008e-111	5.52391e-110	ERLIN1
ENSG00000197363	198.314	1.07147	0.170375	6.28885	3.1982e-10	1.37402e-09	ZNF517				ENSG00000099377	106.446	-0.858872	0.194671	-4.41191	1.02464e-05	3.20962e-05	HSD3B7
ENSG00000154237	1674.32	1.06978	0.0776638	13.7745	3.62932e-43	4.42381e-42	LRRK1				ENSG00000133872	6573.76	-0.858334	0.0410247	-20.9224	3.35174e-97	8.75456e-96	SARAF
ENSG00000231856	68.0968	1.06847	0.244192	4.37555	1.21124e-05	3.76451e-05	AL162377.1				ENSG00000113758	10581.5	-0.85833	0.0349373	-24.5677	2.79858e-133	1.05448e-131	DBN1
ENSG00000123992	1588.47	1.06833	0.0627109	17.0358	4.45386e-65	7.86601e-64	DNPEP				ENSG00000069275	20549.7	-0.858018	0.0579141	-14.8153	1.16591e-49	1.59845e-48	NUCKS1
ENSG00000162413	5062.11	1.06813	0.0556768	19.1845	4.99178e-82	1.07685e-80	KLHL21				ENSG00000276291	78.3119	-0.857328	0.214816	-3.991	6.57963e-05	0.000189619	FRG1HP
ENSG00000133313	7892.2	1.06645	0.030902	34.5108	5.52523e-261	4.56466e-259	CNDP2				ENSG00000136869	6213.41	-0.856838	0.0458574	-18.6848	6.57643e-78	1.34705e-76	TLR4
ENSG00000162542	309.998	1.06509	0.124092	8.58312	9.23365e-18	5.58173e-17	TMCO4				ENSG00000275074	256.395	-0.855936	0.131061	-6.53081	6.54133e-11	2.92289e-10	NUDT18
ENSG00000169733	1229.77	1.06467	0.0658504	16.168	8.48426e-59	1.33651e-57	RFNG				ENSG00000240303	547.837	-0.854901	0.112411	-7.60514	2.84591e-14	1.49507e-13	ACAD11
ENSG00000184557	661.839	1.06431	0.101746	10.4605	1.31208e-25	1.03272e-24	SOCS3				ENSG00000167065	539.035	-0.854271	0.0847729	-10.0772	6.97072e-24	5.18988e-23	DUSP18
ENSG00000130513	11571.6	1.06303	0.0349985	30.3736	1.22665e-202	7.31593e-201	GDF15				ENSG00000141480	357.767	-0.854105	0.102881	-8.30184	1.02509e-16	5.96547e-16	ARRB2
ENSG00000010539	676.742	1.06125	0.0929367	11.419	3.36037e-30	3.00186e-29	ZNF200				ENSG00000079435	167.166	-0.853894	0.228009	-3.745	0.000180393	0.000496832	LIPE
ENSG00000105722	5286.96	1.06087	0.0510365	20.7865	5.73145e-96	1.4797e-94	ERF				ENSG00000233369	2189.2	-0.853402	0.0595106	-14.3403	1.22452e-46	1.58618e-45	GTF2IP4
ENSG00000147416	10429	1.0604	0.0254659	41.6398	0	0	ATP6V1B2				ENSG00000140025	181.841	-0.852321	0.182724	-4.66453	3.09326e-06	1.01498e-05	EFCAB11
ENSG00000104450	902.66	1.05986	0.108792	9.74207	1.99443e-22	1.42727e-21	SPAG1				ENSG00000179912	964.215	-0.851774	0.123187	-6.91449	4.69552e-12	2.21856e-11	R3HDM2
ENSG00000165113	92.5107	1.05974	0.192173	5.5145	3.49768e-08	1.32708e-07	GKAP1				ENSG00000156136	1779.83	-0.850658	0.069638	-12.2154	2.57124e-34	2.51995e-33	DCK
ENSG00000122068	6155.07	1.05951	0.058273	18.1818	7.19535e-74	1.40913e-72	FYTTD1				ENSG00000196290	332.864	-0.850324	0.145489	-5.84457	5.07864e-09	2.02909e-08	NIF3L1
ENSG00000196345	66.1568	1.05928	0.236151	4.4856	7.27095e-06	2.31297e-05	ZKSCAN7				ENSG00000160783	939.818	-0.850062	0.06815	-12.4734	1.04281e-35	1.06312e-34	PMF1
ENSG00000129946	258.371	1.05862	0.120821	8.76184	1.92091e-18	1.19553e-17	SHC2				ENSG00000063046	17089.3	-0.848723	0.0256365	-33.106	2.43498e-240	1.77499e-238	EIF4B
ENSG00000188283	340.006	1.05792	0.158902	6.6577	2.78155e-11	1.27064e-10	ZNF383				ENSG00000174165	759.507	-0.848679	0.090695	-9.35751	8.16397e-21	5.54524e-20	ZDHHC24
ENSG00000134463	65.8536	1.05701	0.270788	3.90348	9.48213e-05	0.000268973	ECHDC3				ENSG00000198951	2054.22	-0.848468	0.054438	-15.586	9.07012e-55	1.35239e-53	NAGA
ENSG00000241839	2956.72	1.05529	0.0455148	23.1856	6.35848e-119	2.07661e-117	PLEKHO2				ENSG00000091656	79.6604	-0.847102	0.203808	-4.15636	3.23351e-05	9.64777e-05	ZFHX4
ENSG00000160219	247.854	1.05362	0.256441	4.10864	3.97992e-05	0.00011732	GAB3				ENSG00000070087	4659.05	-0.845839	0.0364039	-23.2349	2.02411e-119	6.62993e-118	PFN2
ENSG00000110047	10055.5	1.05328	0.0411427	25.6008	1.49591e-144	6.11129e-143	EHD1				ENSG00000015676	4067.05	-0.843563	0.0504413	-16.7236	8.81524e-63	1.48739e-61	NUDCD3
ENSG00000148848	354.522	1.05304	0.146612	7.18251	6.84449e-13	3.37325e-12	ADAM12				ENSG00000186480	10078.3	-0.842859	0.0382592	-22.0302	1.47784e-107	4.31474e-106	INSIG1
ENSG00000234741	3821.47	1.0529	0.0373282	28.2066	4.85602e-175	2.47868e-173	GAS5				ENSG00000170899	354.081	-0.842611	0.130566	-6.45351	1.0929e-10	4.8188e-10	GSTA4
ENSG00000156502	1604.17	1.05262	0.0750568	14.0243	1.10654e-44	1.389e-43	SUPV3L1				ENSG00000141736	436.918	-0.842536	0.143587	-5.86776	4.4171e-09	1.77368e-08	ERBB2
ENSG00000111490	541.729	1.05255	0.111788	9.41562	4.7031e-21	3.22197e-20	TBC1D30				ENSG00000102755	28563.4	-0.842507	0.0324982	-25.9247	3.50455e-148	1.47217e-146	FLT1
ENSG00000164654	1287.36	1.05096	0.0946003	11.1094	1.12859e-28	9.61955e-28	MIOS				ENSG00000165490	679.178	-0.842309	0.113306	-7.43395	1.05403e-13	5.38998e-13	DDIAS
ENSG00000198742	2934.54	1.04826	0.0457541	22.9106	3.63875e-116	1.14966e-114	SMURF1				ENSG00000130517	1215.98	-0.842284	0.11903	-7.07621	1.48149e-12	7.18864e-12	PGPEP1
ENSG00000100532	557.066	1.04781	0.0947658	11.0569	2.03018e-28	1.71665e-27	CGRRF1				ENSG00000142892	1958.56	-0.842086	0.0701881	-11.9976	3.65903e-33	3.49842e-32	PIGK
ENSG00000112787	2180.95	1.04671	0.193282	5.41544	6.11365e-08	2.27893e-07	FBRSL1				ENSG00000169710	22733.5	-0.841456	0.0364834	-23.064	1.06334e-117	3.41279e-116	FASN
ENSG00000185022	5743.52	1.0461	0.0370654	28.2232	3.03352e-175	1.55197e-173	MAFF				ENSG00000185567	10479.1	-0.841269	0.0545607	-15.419	1.22059e-53	1.79122e-52	AHNAK2
ENSG00000204947	146.619	1.04436	0.21127	4.94323	7.68397e-07	2.64463e-06	ZNF425				ENSG00000152240	962.675	-0.841211	0.0630618	-13.3395	1.36437e-40	1.57851e-39	HAUS1
ENSG00000198947	352.587	1.04335	0.104542	9.98019	1.86108e-23	1.37234e-22	DMD				ENSG00000254870	1876.82	-0.840856	0.178654	-4.70663	2.51851e-06	8.31894e-06	ATP6V1G2-DDX39B
ENSG00000165072	207.619	1.04135	0.126733	8.21688	2.08872e-16	1.20609e-15	MAMDC2				ENSG00000099622	4508.51	-0.840607	0.045886	-18.3195	5.78588e-75	1.15129e-73	CIRBP
ENSG00000225439	146.14	1.04071	0.154931	6.71726	1.85174e-11	8.51471e-11	BOLA3-AS1				ENSG00000099785	914.406	-0.840599	0.067851	-12.3889	3.00202e-35	3.02317e-34	MARCHF2
ENSG00000109917	3002.06	1.04044	0.0564	18.4475	5.4614e-76	1.0975e-74	ZPR1				ENSG00000092036	605.5	-0.840317	0.0908062	-9.25397	2.16316e-20	1.44812e-19	HAUS4
ENSG00000110218	2127.89	1.03881	0.0426322	24.3669	3.84032e-131	1.41825e-129	PANX1				ENSG00000146842	870.533	-0.839906	0.0803247	-10.4564	1.36981e-25	1.0774e-24	TMEM209
ENSG00000003987	141.585	1.03871	0.183853	5.64967	1.60756e-08	6.23187e-08	MTMR7				ENSG00000160796	2692.83	-0.839808	0.0940183	-8.93239	4.16902e-19	2.66077e-18	NBEAL2
ENSG00000213859	568.061	1.03859	0.0882307	11.7713	5.48911e-32	5.10806e-31	KCTD11				ENSG00000150967	355.313	-0.839012	0.163578	-5.12913	2.91082e-07	1.03588e-06	ABCB9
ENSG00000185869	175.55	1.03772	0.171517	6.05022	1.44648e-09	5.98725e-09	ZNF829				ENSG00000120337	1527.79	-0.838939	0.0498176	-16.8402	1.23787e-63	2.11585e-62	TNFSF18
ENSG00000161091	2949.31	1.03739	0.0534	19.4268	4.57938e-84	1.01842e-82	MFSD12				ENSG00000177606	6254.06	-0.838378	0.0426874	-19.64	7.04543e-86	1.59548e-84	JUN
ENSG00000178409	532.074	1.03606	0.108042	9.58938	8.8616e-22	6.20423e-21	BEND3				ENSG00000100316	44049.5	-0.837295	0.0266339	-31.4372	6.2734e-217	4.10365e-215	RPL3
ENSG00000114127	3436.16	1.0351	0.0619712	16.7029	1.24819e-62	2.0997e-61	XRN1				ENSG00000250021	510.906	-0.83719	0.0946645	-8.84376	9.25475e-19	5.82989e-18	ARPIN-AP3S2
ENSG00000162458	16160.2	1.03443	0.0503155	20.5588	6.41574e-94	1.61523e-92	FBLIM1				ENSG00000213551	2881.4	-0.836728	0.0379252	-22.0626	7.23675e-108	2.12399e-106	DNAJC9
ENSG00000078237	3170.1	1.03362	0.0437305	23.6361	1.63948e-123	5.56624e-122	TIGAR				ENSG00000146072	2934.05	-0.836693	0.042545	-19.6661	4.20993e-86	9.58232e-85	TNFRSF21
ENSG00000161921	667.811	1.03255	0.0759027	13.6036	3.81234e-42	4.59168e-41	CXCL16				ENSG00000068137	228.314	-0.836517	0.141879	-5.89597	3.72476e-09	1.50652e-08	PLEKHH3
ENSG00000131398	68.7448	1.03092	0.252584	4.08152	4.47422e-05	0.000131146	KCNC3				ENSG00000110900	403.402	-0.835438	0.12349	-6.76521	1.33118e-11	6.16169e-11	TSPAN11
ENSG00000130818	1444.79	1.03082	0.0532183	19.3696	1.39237e-83	3.08424e-82	ZNF426				ENSG00000131043	1043.32	-0.834634	0.0634969	-13.1445	1.83062e-39	2.06336e-38	AAR2
ENSG00000242539	195.773	1.02901	0.250833	4.10236	4.08963e-05	0.000120443	AC007620.2				ENSG00000144306	620.785	-0.834094	0.0976696	-8.53995	1.3428e-17	8.07127e-17	SCRN3
ENSG00000135063	246.646	1.02839	0.117291	8.76783	1.82138e-18	1.13517e-17	FAM189A2				ENSG00000125319	192.176	-0.833978	0.156379	-5.33307	9.65685e-08	3.54811e-07	HROB
ENSG00000006695	619.913	1.02552	0.0874175	11.7312	8.8162e-32	8.17009e-31	COX10				ENSG00000142657	10260.3	-0.833397	0.0345077	-24.151	7.28244e-129	2.62851e-127	PGD
ENSG00000121989	590.258	1.02521	0.0912217	11.2387	2.63334e-29	2.28647e-28	ACVR2A				ENSG00000198406	155.497	-0.833363	0.140537	-5.92987	3.03183e-09	1.23521e-08	BZW1P2
ENSG00000175105	2032.17	1.02458	0.0605664	16.9166	3.39239e-64	5.88418e-63	ZNF654				ENSG00000087111	1965.63	-0.83319	0.0574495	-14.503	1.15967e-47	1.53426e-46	PIGS
ENSG00000095015	888.096	1.02327	0.064222	15.9334	3.7158e-57	5.71619e-56	MAP3K1				ENSG00000130749	2426.41	-0.833098	0.0796656	-10.4574	1.35467e-25	1.06587e-24	ZC3H4
ENSG00000124762	22436.5	1.0231	0.0300019	34.1013	7.05073e-255	5.55737e-253	CDKN1A				ENSG00000175582	7022.39	-0.832792	0.0462008	-18.0255	1.22907e-72	2.3675e-71	RAB6A
ENSG00000001629	4260.37	1.0231	0.0648594	15.7741	4.68775e-56	7.08915e-55	ANKIB1				ENSG00000165282	630.674	-0.832634	0.0980591	-8.49114	2.04617e-17	1.22168e-16	PIGO
ENSG00000099290	6160.25	1.02309	0.0518622	19.727	1.26359e-86	2.8938e-85	WASHC2A				ENSG00000076242	1443.88	-0.832466	0.0862023	-9.65711	4.58603e-22	3.24852e-21	MLH1
ENSG00000078177	1706.33	1.02304	0.0854373	11.9742	4.852e-33	4.61924e-32	N4BP2				ENSG00000213390	1556.65	-0.832338	0.0581052	-14.3247	1.53472e-46	1.9857e-45	ARHGAP19
ENSG00000159885	135.323	1.02297	0.19417	5.26846	1.37576e-07	5.0037e-07	ZNF222				ENSG00000169919	944.346	-0.832238	0.0820343	-10.145	3.48795e-24	2.62314e-23	GUSB
ENSG00000117245	60.0701	1.02207	0.283005	3.61148	0.000304457	0.000819898	KIF17				ENSG00000124172	4022.14	-0.830267	0.0359838	-23.0734	8.57217e-118	2.7552e-116	ATP5F1E
ENSG00000196182	1830.22	1.02105	0.0752424	13.5701	6.02184e-42	7.1946e-41	STK40				ENSG00000119227	109.836	-0.830207	0.196194	-4.23157	2.32067e-05	7.01706e-05	PIGZ
ENSG00000180806	67.2005	1.01969	0.264768	3.85126	0.000117513	0.000330256	HOXC9				ENSG00000272888	783.599	-0.829978	0.0853586	-9.72342	2.39593e-22	1.71074e-21	CHASERR
ENSG00000167987	1585.46	1.01862	0.0509948	19.975	9.08644e-89	2.14026e-87	VPS37C				ENSG00000020922	1249.09	-0.829137	0.072595	-11.4214	3.26888e-30	2.9213e-29	MRE11
ENSG00000230266	127.689	1.01763	0.188954	5.38559	7.22067e-08	2.67682e-07	XXYLT1-AS2				ENSG00000156103	1362.03	-0.828297	0.119446	-6.93448	4.07717e-12	1.93336e-11	MMP16
ENSG00000171016	756.078	1.01715	0.0972993	10.4538	1.40722e-25	1.10643e-24	PYGO1				ENSG00000267107	470.553	-0.828223	0.151903	-5.4523	4.97233e-08	1.86753e-07	PCAT19
ENSG00000168283	3518.64	1.01532	0.0683234	14.8605	5.94417e-50	8.21503e-49	BMI1				ENSG00000112972	17029.7	-0.827483	0.0519022	-15.9431	3.18104e-57	4.9003e-56	HMGCS1
ENSG00000128590	1493.13	1.01398	0.0608202	16.6718	2.10298e-62	3.51643e-61	DNAJB9				ENSG00000145916	594.571	-0.827071	0.0750758	-11.0165	3.18269e-28	2.66991e-27	RMND5B
ENSG00000114446	1428.66	1.01349	0.0671733	15.0876	1.95314e-51	2.76088e-50	IFT57				ENSG00000237624	92.8059	-0.826804	0.186137	-4.44192	8.91594e-06	2.80942e-05	OXCT2P1
[truncated: 6,846 more rows]

## Sheet: q<0.01
Significant up in si-FLRT2											Significant down in si-FLRT2
[truncated: 9,592 more rows]
